# Supplementary material for: Ethyl 2-[5-(4-fluoro­phen­yl)pyridin-3-yl]-1-[3-(2-oxopyrrolidin-1-yl)prop­yl]-1H-benzimidazole-5-carboxyl­ate
Source: Acta Crystallogr Sect E Struct Rep Online. 2013 Jun 8;69(Pt 7):o1013–4. doi: 10.1107/S1600536813014177 (PMC3772454; doi:10.1107/S1600536813014177)
Supplement: Supplementary file 1 [file e-69-o1013-sup1.cif]

##############################################################################
#                                                                            #
# This CIF contains the data in a paper accepted for publication in          #
# Acta Crystallographica Section E. It conforms to the requirements of       #
# Notes for Authors for Acta Crystallographica Section E, and has been       #
# peer reviewed under the auspices of the IUCr Commission on Journals.       #
#                                                                            #
# Full details of the Crystallographic Information File format               #
# are given in the paper "The Crystallographic Information File (CIF):       #
# a New Standard Archive File for Crystallography" by S. R. Hall, F. H.      #
# Allen and I. D. Brown [Acta Cryst. (1991), A47, 655-685].                  #
#                                                                            #
# The current version of the core CIF dictionary is obtainable from          #
# ftp://ftp.iucr.org/pub/cif_core.dic.                                       #
#                                                                            #
# Software is freely available for graphical display of the structure(s)     #
# in this CIF. For information consult the CIF software page                 #
# http://www.iucr.org/resources/cif/software.                                #
#                                                                            #
# This file may be used for bona fide research purposes within the           #
# scientific community so long as proper attribution is given to the journal # 
# article from which it was obtained.                                        #
#                                                                            #
##############################################################################
data_I
_audit_creation_method     SHELXL-97
_chemical_name_systematic
;
Ethyl 2-[5-(4-fluorophenyl)pyridine-3-yl]-1-[3-(2-oxopyrrolidin-1-yl)propyl]
-1<i>H</i>-benzo[<i>d</i>]imidazole-5-carboxylate
;
_chemical_name_common     ?
_chemical_formula_moiety     'C28 H27 F N4 O3, H2 O'
_chemical_formula_sum     'C28 H29 F N4 O4'
_chemical_formula_iupac     'C28 H27 F N4 O3, H2 O'
_chemical_formula_weight     504.55
_chemical_melting_point     ?
_symmetry_cell_setting     monoclinic
_symmetry_space_group_name_H-M     'P 21/c'
_symmetry_space_group_name_Hall     '-P 2ybc'
loop_
    _symmetry_equiv_pos_as_xyz
    'x, y, z'
    '-x, y+1/2, -z+1/2'
    '-x, -y, -z'
    'x, -y-1/2, z-1/2'
_cell_length_a     16.0640(15)
_cell_length_b     7.6562(7)
_cell_length_c     20.1991(19)
_cell_angle_alpha     90.00
_cell_angle_beta     98.163(2)
_cell_angle_gamma     90.00
_cell_volume     2459.1(4)
_cell_formula_units_Z     4
_cell_measurement_reflns_used     7659
_cell_measurement_theta_min     2.95
_cell_measurement_theta_max     30.30
_cell_measurement_temperature     100.0(10)
_exptl_crystal_description     'block'
_exptl_crystal_colour     'brown'
_exptl_crystal_size_max     0.35
_exptl_crystal_size_mid     0.33
_exptl_crystal_size_min     0.21
_exptl_crystal_density_diffrn     1.363
_exptl_crystal_density_meas     ?
_exptl_crystal_density_method     'not measured'
_exptl_crystal_F_000     1064
_exptl_absorpt_coefficient_mu     0.098
_exptl_absorpt_correction_type     multi-scan
_exptl_absorpt_process_details     '(<i>SADABS</i>; Bruker, 2009)'
_exptl_absorpt_correction_T_min     0.9665
_exptl_absorpt_correction_T_max     0.9800
_exptl_special_details     ?
_diffrn_ambient_temperature     100.0(10)
_diffrn_radiation_type     MoK\a
_diffrn_radiation_wavelength     0.71073
_diffrn_radiation_source     'fine-focus sealed tube'
_diffrn_radiation_monochromator     graphite
_diffrn_measurement_device_type     'Bruker APEX Duo CCD area-detector'
_diffrn_measurement_method     '\f and \w scans'
_diffrn_detector_area_resol_mean     ?
_diffrn_reflns_number     24841
_diffrn_reflns_av_R_equivalents     0.0374
_diffrn_reflns_av_sigmaI/netI     0.0377
_diffrn_reflns_theta_min     1.28
_diffrn_reflns_theta_max     29.00
_diffrn_reflns_theta_full     29.00
_diffrn_measured_fraction_theta_max     0.994
_diffrn_measured_fraction_theta_full     0.994
_diffrn_reflns_limit_h_min     -21
_diffrn_reflns_limit_h_max     21
_diffrn_reflns_limit_k_min     -8
_diffrn_reflns_limit_k_max     10
_diffrn_reflns_limit_l_min     -25
_diffrn_reflns_limit_l_max     27
_diffrn_standards_number     0
_diffrn_standards_interval_count     .
_diffrn_standards_interval_time     .
_diffrn_standards_decay_%     ?
_refine_special_details
;
Refinement of <i>F</i>^2^ against ALL reflections. The weighted <i>R</i>-factor
<i>wR</i> and goodness of fit <i>S</i> are based on <i>F</i>^2^, conventional
<i>R</i>-factors <i>R</i> are based on <i>F</i>, with <i>F</i> set to zero for
negative <i>F</i>^2^. The threshold expression of <i>F</i>^2^ >
\s(<i>F</i>^2^) is used only for calculating <i>R</i>-factors(gt) <i>etc</i>.
and is not relevant to the choice of reflections for refinement.
<i>R</i>-factors based on <i>F</i>^2^ are statistically about twice as large
as those based on <i>F</i>, and <i>R</i>- factors based on ALL data will be
even larger.
;
_reflns_number_total     6502
_reflns_number_gt     5002
_reflns_threshold_expression     'I > 2\s(I)'
_refine_ls_structure_factor_coef     Fsqd
_refine_ls_matrix_type     full
_refine_ls_R_factor_all     0.0591
_refine_ls_R_factor_gt     0.0417
_refine_ls_wR_factor_gt     0.1015
_refine_ls_wR_factor_ref     0.1131
_refine_ls_goodness_of_fit_ref     1.034
_refine_ls_restrained_S_all     1.034
_refine_ls_number_reflns     6502
_refine_ls_number_parameters     343
_refine_ls_number_restraints     0
_refine_ls_hydrogen_treatment     mixed
_refine_ls_weighting_scheme     calc
_refine_ls_weighting_details
         'calc w=1/[\s^2^(Fo^2^)+(0.0504P)^2^+0.8415P] where P=(Fo^2^+2Fc^2^)/3'
_atom_sites_solution_hydrogens     geom
_atom_sites_solution_primary     direct
_atom_sites_solution_secondary     difmap
_refine_ls_shift/su_max     0.000
_refine_ls_shift/su_mean     0.000
_refine_diff_density_max     0.314
_refine_diff_density_min     -0.250
_refine_ls_extinction_method     none
_refine_ls_extinction_coef     ?
loop_
    _atom_type_symbol
    _atom_type_description
    _atom_type_scat_dispersion_real
    _atom_type_scat_dispersion_imag
    _atom_type_scat_source
    'C' 'C' 0.0033 0.0016
                         'International Tables Vol C Tables 4.2.6.8 and 6.1.1.4'
    'H' 'H' 0.0000 0.0000
                         'International Tables Vol C Tables 4.2.6.8 and 6.1.1.4'
    'N' 'N' 0.0061 0.0033
                         'International Tables Vol C Tables 4.2.6.8 and 6.1.1.4'
    'O' 'O' 0.0106 0.0060
                         'International Tables Vol C Tables 4.2.6.8 and 6.1.1.4'
    'F' 'F' 0.0171 0.0103
                         'International Tables Vol C Tables 4.2.6.8 and 6.1.1.4'
_computing_data_collection     'APEX2 (Bruker, 2009)'
_computing_cell_refinement     'SAINT (Bruker, 2009)'
_computing_data_reduction     'SAINT (Bruker, 2009)'
_computing_structure_solution     'SHELXTL (Sheldrick, 2008)'
_computing_structure_refinement     'SHELXTL (Sheldrick, 2008)'
_computing_molecular_graphics     'SHELXTL (Sheldrick, 2008)'
_computing_publication_material
;
SHELXTL (Sheldrick, 2008) and PLATON (Spek, 2009)
;
loop_
    _atom_site_type_symbol
    _atom_site_label
    _atom_site_fract_x
    _atom_site_fract_y
    _atom_site_fract_z
    _atom_site_U_iso_or_equiv
    _atom_site_adp_type
    _atom_site_calc_flag
    _atom_site_refinement_flags
    _atom_site_occupancy
    _atom_site_symmetry_multiplicity
    _atom_site_disorder_assembly
    _atom_site_disorder_group
    F F1 0.00660(5) 1.18506(11) 0.02501(4) 0.0277(2) Uani d . 1 1 . .
    O O1 0.89089(5) 0.94479(13) 0.30464(5) 0.0235(2) Uani d . 1 1 . .
    O O2 0.92597(6) 0.83605(14) 0.20908(5) 0.0283(2) Uani d . 1 1 . .
    O O3 0.29289(7) 0.45959(15) 0.01770(6) 0.0368(3) Uani d . 1 1 . .
    N N1 0.52774(6) 0.76622(14) 0.16989(5) 0.0155(2) Uani d . 1 1 . .
    N N2 0.56706(6) 0.87671(14) 0.27305(5) 0.0170(2) Uani d . 1 1 . .
    N N3 0.31735(7) 0.78858(16) 0.31867(6) 0.0205(2) Uani d . 1 1 . .
    N N4 0.32987(6) 0.73537(15) -0.01162(5) 0.0182(2) Uani d . 1 1 . .
    C C1 0.61471(7) 0.77837(16) 0.17809(6) 0.0160(2) Uani d . 1 1 . .
    C C2 0.67326(8) 0.73151(17) 0.13630(7) 0.0184(3) Uani d . 1 1 . .
    H H2A 0.6568 0.6795 0.0938 0.022 Uiso calc R 1 1 . .
    C C3 0.75670(8) 0.76529(17) 0.16049(7) 0.0193(3) Uani d . 1 1 . .
    H H3A 0.7987 0.7358 0.1337 0.023 Uiso calc R 1 1 . .
    C C4 0.78115(7) 0.84195(17) 0.22350(7) 0.0178(3) Uani d . 1 1 . .
    C C5 0.72238(7) 0.88486(17) 0.26539(7) 0.0170(2) Uani d . 1 1 . .
    H H5A 0.7390 0.9360 0.3081 0.020 Uiso calc R 1 1 . .
    C C6 0.63811(7) 0.84952(16) 0.24192(6) 0.0159(2) Uani d . 1 1 . .
    C C7 0.50329(7) 0.82625(16) 0.22826(6) 0.0156(2) Uani d . 1 1 . .
    C C8 0.41508(7) 0.83587(16) 0.24061(6) 0.0158(2) Uani d . 1 1 . .
    C C9 0.39447(8) 0.77708(17) 0.30149(6) 0.0182(3) Uani d . 1 1 . .
    H H9A 0.4376 0.7260 0.3325 0.022 Uiso calc R 1 1 . .
    C C10 0.25739(8) 0.85882(18) 0.27371(7) 0.0191(3) Uani d . 1 1 . .
    H H10A 0.2025 0.8688 0.2857 0.023 Uiso calc R 1 1 . .
    C C11 0.26951(7) 0.91840(16) 0.21053(6) 0.0160(2) Uani d . 1 1 . .
    C C12 0.35139(7) 0.90683(16) 0.19441(6) 0.0163(2) Uani d . 1 1 . .
    H H12A 0.3634 0.9471 0.1523 0.020 Uiso calc R 1 1 . .
    C C13 0.19944(7) 0.99304(16) 0.16271(6) 0.0166(2) Uani d . 1 1 . .
    C C14 0.21604(8) 1.10604(17) 0.11189(7) 0.0187(3) Uani d . 1 1 . .
    H H14A 0.2726 1.1379 0.1089 0.022 Uiso calc R 1 1 . .
    C C15 0.15166(8) 1.17301(18) 0.06552(7) 0.0203(3) Uani d . 1 1 . .
    H H15A 0.1634 1.2498 0.0311 0.024 Uiso calc R 1 1 . .
    C C16 0.07029(8) 1.12430(18) 0.07115(7) 0.0206(3) Uani d . 1 1 . .
    C C17 0.05031(8) 1.01864(18) 0.12132(7) 0.0223(3) Uani d . 1 1 . .
    H H17A -0.0066 0.9914 0.1247 0.027 Uiso calc R 1 1 . .
    C C18 0.11554(8) 0.95205(18) 0.16728(7) 0.0201(3) Uani d . 1 1 . .
    H H18A 0.1029 0.8778 0.2022 0.024 Uiso calc R 1 1 . .
    C C19 0.47650(7) 0.68575(17) 0.11211(6) 0.0162(2) Uani d . 1 1 . .
    H H19A 0.4186 0.6689 0.1223 0.019 Uiso calc R 1 1 . .
    H H19B 0.4999 0.5693 0.1040 0.019 Uiso calc R 1 1 . .
    C C20 0.47344(8) 0.79563(18) 0.04903(6) 0.0188(3) Uani d . 1 1 . .
    H H20A 0.5313 0.8123 0.0385 0.023 Uiso calc R 1 1 . .
    H H20B 0.4500 0.9121 0.0569 0.023 Uiso calc R 1 1 . .
    C C21 0.41947(7) 0.70879(19) -0.01050(7) 0.0206(3) Uani d . 1 1 . .
    H H21A 0.4361 0.7557 -0.0524 0.025 Uiso calc R 1 1 . .
    H H21B 0.4312 0.5818 -0.0093 0.025 Uiso calc R 1 1 . .
    C C22 0.29024(8) 0.90041(19) -0.03556(7) 0.0236(3) Uani d . 1 1 . .
    H H22A 0.3130 0.9429 -0.0757 0.028 Uiso calc R 1 1 . .
    H H22B 0.2988 0.9913 -0.0004 0.028 Uiso calc R 1 1 . .
    C C23 0.19705(9) 0.8521(2) -0.05240(8) 0.0296(3) Uani d . 1 1 . .
    H H23A 0.1606 0.9487 -0.0410 0.035 Uiso calc R 1 1 . .
    H H23B 0.1824 0.8238 -0.1005 0.035 Uiso calc R 1 1 . .
    C C24 0.18793(9) 0.6929(2) -0.00927(9) 0.0352(4) Uani d . 1 1 . .
    H H24A 0.1457 0.6107 -0.0322 0.042 Uiso calc R 1 1 . .
    H H24B 0.1709 0.7270 0.0341 0.042 Uiso calc R 1 1 . .
    C C25 0.27508(8) 0.6116(2) 0.00055(7) 0.0245(3) Uani d . 1 1 . .
    C C26 0.87277(8) 0.87268(17) 0.24398(7) 0.0204(3) Uani d . 1 1 . .
    C C27 0.97999(8) 0.9758(2) 0.32679(8) 0.0273(3) Uani d . 1 1 . .
    H H27A 1.0033 1.0541 0.2950 0.033 Uiso calc R 1 1 . .
    H H27B 1.0113 0.8642 0.3291 0.033 Uiso calc R 1 1 . .
    C C28 0.98829(9) 1.0583(2) 0.39429(8) 0.0316(3) Uani d . 1 1 . .
    H H28A 1.0470 1.0917 0.4084 0.047 Uiso calc R 1 1 . .
    H H28B 0.9707 0.9750 0.4264 0.047 Uiso calc R 1 1 . .
    H H28C 0.9526 1.1625 0.3924 0.047 Uiso calc R 1 1 . .
    O O1W 0.41361(6) 0.24454(14) 0.08944(6) 0.0233(2) Uani d . 1 1 . .
    H H1W1 0.3772(12) 0.315(3) 0.0644(10) 0.043(5) Uiso d . 1 1 . .
    H H2W1 0.4181(12) 0.291(3) 0.1303(12) 0.050(6) Uiso d . 1 1 . .
loop_
    _atom_site_aniso_label
    _atom_site_aniso_U_11
    _atom_site_aniso_U_22
    _atom_site_aniso_U_33
    _atom_site_aniso_U_12
    _atom_site_aniso_U_13
    _atom_site_aniso_U_23
    F1 0.0204(4) 0.0310(5) 0.0289(5) 0.0040(3) -0.0065(3) 0.0031(4)
    O1 0.0147(4) 0.0285(5) 0.0262(5) -0.0030(4) -0.0004(4) -0.0006(4)
    O2 0.0175(4) 0.0359(6) 0.0329(6) -0.0010(4) 0.0080(4) -0.0008(5)
    O3 0.0320(6) 0.0305(6) 0.0450(7) -0.0029(4) -0.0040(5) 0.0121(5)
    N1 0.0140(5) 0.0197(5) 0.0124(5) 0.0003(4) 0.0010(4) 0.0001(4)
    N2 0.0157(5) 0.0201(5) 0.0153(5) 0.0006(4) 0.0021(4) 0.0003(4)
    N3 0.0188(5) 0.0269(6) 0.0161(6) -0.0010(4) 0.0030(4) 0.0006(5)
    N4 0.0148(5) 0.0238(6) 0.0155(5) 0.0014(4) 0.0005(4) -0.0001(4)
    C1 0.0148(5) 0.0173(6) 0.0155(6) 0.0005(4) 0.0011(4) 0.0031(5)
    C2 0.0191(6) 0.0211(6) 0.0151(6) 0.0021(5) 0.0027(5) 0.0015(5)
    C3 0.0182(6) 0.0211(6) 0.0197(7) 0.0028(5) 0.0059(5) 0.0043(5)
    C4 0.0154(5) 0.0180(6) 0.0196(7) 0.0009(4) 0.0012(5) 0.0046(5)
    C5 0.0166(6) 0.0177(6) 0.0160(6) -0.0002(4) -0.0006(4) 0.0016(5)
    C6 0.0161(5) 0.0163(6) 0.0153(6) 0.0008(4) 0.0020(4) 0.0022(5)
    C7 0.0163(5) 0.0168(6) 0.0135(6) 0.0011(4) 0.0017(4) 0.0022(5)
    C8 0.0150(5) 0.0178(6) 0.0147(6) -0.0013(4) 0.0019(4) -0.0030(5)
    C9 0.0187(6) 0.0224(6) 0.0134(6) 0.0000(5) 0.0013(4) -0.0006(5)
    C10 0.0161(6) 0.0238(6) 0.0181(6) -0.0015(5) 0.0043(5) -0.0014(5)
    C11 0.0150(5) 0.0170(6) 0.0158(6) -0.0014(4) 0.0014(4) -0.0022(5)
    C12 0.0168(5) 0.0184(6) 0.0136(6) -0.0011(4) 0.0021(4) -0.0008(5)
    C13 0.0151(5) 0.0188(6) 0.0157(6) -0.0004(4) 0.0014(4) -0.0037(5)
    C14 0.0157(5) 0.0211(6) 0.0195(7) -0.0008(4) 0.0030(5) -0.0020(5)
    C15 0.0211(6) 0.0221(6) 0.0178(7) 0.0015(5) 0.0028(5) 0.0002(5)
    C16 0.0171(6) 0.0226(6) 0.0205(7) 0.0042(5) -0.0031(5) -0.0027(5)
    C17 0.0146(5) 0.0266(7) 0.0253(7) -0.0002(5) 0.0009(5) -0.0011(6)
    C18 0.0169(6) 0.0236(7) 0.0199(7) -0.0019(5) 0.0026(5) 0.0006(5)
    C19 0.0162(5) 0.0188(6) 0.0131(6) -0.0005(4) 0.0007(4) -0.0013(5)
    C20 0.0162(6) 0.0258(7) 0.0141(6) -0.0028(5) 0.0007(4) 0.0010(5)
    C21 0.0143(5) 0.0335(7) 0.0140(6) 0.0016(5) 0.0020(4) -0.0020(6)
    C22 0.0247(6) 0.0231(7) 0.0225(7) 0.0036(5) 0.0009(5) 0.0001(6)
    C23 0.0215(6) 0.0345(8) 0.0306(8) 0.0084(6) -0.0038(6) -0.0057(7)
    C24 0.0166(6) 0.0444(9) 0.0438(10) -0.0016(6) 0.0016(6) 0.0020(8)
    C25 0.0200(6) 0.0298(7) 0.0224(7) -0.0022(5) -0.0016(5) 0.0020(6)
    C26 0.0171(6) 0.0187(6) 0.0257(7) -0.0005(5) 0.0034(5) 0.0047(5)
    C27 0.0143(6) 0.0300(7) 0.0361(9) -0.0045(5) -0.0017(5) 0.0020(6)
    C28 0.0267(7) 0.0277(8) 0.0370(9) -0.0032(6) -0.0068(6) 0.0037(7)
    O1W 0.0215(5) 0.0276(5) 0.0209(5) -0.0001(4) 0.0031(4) -0.0023(4)
_geom_special_details
;
All e.s.d.'s (except the e.s.d. in the dihedral angle between two l.s. planes)
are estimated using the full covariance matrix. The cell e.s.d.'s are taken
into account individually in the estimation of e.s.d.'s in distances, angles
and torsion angles; correlations between e.s.d.'s in cell parameters are only
used when they are defined by crystal symmetry. An approximate (isotropic)
treatment of cell e.s.d.'s is used for estimating e.s.d.'s involving l.s.
planes.
;
loop_
    _geom_bond_atom_site_label_1
    _geom_bond_atom_site_label_2
    _geom_bond_site_symmetry_2
    _geom_bond_distance
    _geom_bond_publ_flag
    F1 C16 . 1.3642(14) ?
    O1 C26 . 1.3378(17) ?
    O1 C27 . 1.4571(15) ?
    O2 C26 . 1.2152(16) ?
    O3 C25 . 1.2358(18) ?
    N1 C7 . 1.3737(16) ?
    N1 C1 . 1.3864(15) ?
    N1 C19 . 1.4652(15) ?
    N2 C7 . 1.3244(15) ?
    N2 C6 . 1.3946(16) ?
    N3 C9 . 1.3362(16) ?
    N3 C10 . 1.3391(17) ?
    N4 C25 . 1.3398(18) ?
    N4 C21 . 1.4506(15) ?
    N4 C22 . 1.4658(17) ?
    C1 C2 . 1.3968(18) ?
    C1 C6 . 1.4010(18) ?
    C2 C3 . 1.3844(17) ?
    C2 H2A . 0.9500 ?
    C3 C4 . 1.4060(19) ?
    C3 H3A . 0.9500 ?
    C4 C5 . 1.3934(18) ?
    C4 C26 . 1.4899(17) ?
    C5 C6 . 1.3959(16) ?
    C5 H5A . 0.9500 ?
    C7 C8 . 1.4751(16) ?
    C8 C9 . 1.3928(18) ?
    C8 C12 . 1.3934(17) ?
    C9 H9A . 0.9500 ?
    C10 C11 . 1.3947(18) ?
    C10 H10A . 0.9500 ?
    C11 C12 . 1.4021(17) ?
    C11 C13 . 1.4891(17) ?
    C12 H12A . 0.9500 ?
    C13 C14 . 1.3968(19) ?
    C13 C18 . 1.3996(17) ?
    C14 C15 . 1.3910(18) ?
    C14 H14A . 0.9500 ?
    C15 C16 . 1.3793(18) ?
    C15 H15A . 0.9500 ?
    C16 C17 . 1.370(2) ?
    C17 C18 . 1.3939(18) ?
    C17 H17A . 0.9500 ?
    C18 H18A . 0.9500 ?
    C19 C20 . 1.5216(18) ?
    C19 H19A . 0.9900 ?
    C19 H19B . 0.9900 ?
    C20 C21 . 1.5309(18) ?
    C20 H20A . 0.9900 ?
    C20 H20B . 0.9900 ?
    C21 H21A . 0.9900 ?
    C21 H21B . 0.9900 ?
    C22 C23 . 1.5327(19) ?
    C22 H22A . 0.9900 ?
    C22 H22B . 0.9900 ?
    C23 C24 . 1.517(2) ?
    C23 H23A . 0.9900 ?
    C23 H23B . 0.9900 ?
    C24 C25 . 1.519(2) ?
    C24 H24A . 0.9900 ?
    C24 H24B . 0.9900 ?
    C27 C28 . 1.491(2) ?
    C27 H27A . 0.9900 ?
    C27 H27B . 0.9900 ?
    C28 H28A . 0.9800 ?
    C28 H28B . 0.9800 ?
    C28 H28C . 0.9800 ?
    O1W H1W1 . 0.90(2) ?
    O1W H2W1 . 0.89(2) ?
loop_
    _geom_angle_atom_site_label_1
    _geom_angle_atom_site_label_2
    _geom_angle_atom_site_label_3
    _geom_angle_site_symmetry_1
    _geom_angle_site_symmetry_3
    _geom_angle
    _geom_angle_publ_flag
    C26 O1 C27 . . 115.15(11) ?
    C7 N1 C1 . . 106.33(10) ?
    C7 N1 C19 . . 128.87(10) ?
    C1 N1 C19 . . 124.47(10) ?
    C7 N2 C6 . . 104.58(10) ?
    C9 N3 C10 . . 117.03(12) ?
    C25 N4 C21 . . 125.03(12) ?
    C25 N4 C22 . . 113.87(11) ?
    C21 N4 C22 . . 120.64(11) ?
    N1 C1 C2 . . 131.62(12) ?
    N1 C1 C6 . . 105.67(11) ?
    C2 C1 C6 . . 122.71(11) ?
    C3 C2 C1 . . 116.11(12) ?
    C3 C2 H2A . . 121.9 ?
    C1 C2 H2A . . 121.9 ?
    C2 C3 C4 . . 121.97(12) ?
    C2 C3 H3A . . 119.0 ?
    C4 C3 H3A . . 119.0 ?
    C5 C4 C3 . . 121.45(11) ?
    C5 C4 C26 . . 121.46(12) ?
    C3 C4 C26 . . 117.08(11) ?
    C4 C5 C6 . . 117.14(12) ?
    C4 C5 H5A . . 121.4 ?
    C6 C5 H5A . . 121.4 ?
    N2 C6 C5 . . 129.37(12) ?
    N2 C6 C1 . . 110.07(10) ?
    C5 C6 C1 . . 120.55(11) ?
    N2 C7 N1 . . 113.34(10) ?
    N2 C7 C8 . . 122.57(11) ?
    N1 C7 C8 . . 124.09(11) ?
    C9 C8 C12 . . 118.26(11) ?
    C9 C8 C7 . . 119.18(11) ?
    C12 C8 C7 . . 122.53(11) ?
    N3 C9 C8 . . 123.60(12) ?
    N3 C9 H9A . . 118.2 ?
    C8 C9 H9A . . 118.2 ?
    N3 C10 C11 . . 124.86(11) ?
    N3 C10 H10A . . 117.6 ?
    C11 C10 H10A . . 117.6 ?
    C10 C11 C12 . . 116.70(11) ?
    C10 C11 C13 . . 121.88(11) ?
    C12 C11 C13 . . 121.41(11) ?
    C8 C12 C11 . . 119.53(12) ?
    C8 C12 H12A . . 120.2 ?
    C11 C12 H12A . . 120.2 ?
    C14 C13 C18 . . 118.25(11) ?
    C14 C13 C11 . . 120.58(11) ?
    C18 C13 C11 . . 121.16(12) ?
    C15 C14 C13 . . 121.46(11) ?
    C15 C14 H14A . . 119.3 ?
    C13 C14 H14A . . 119.3 ?
    C16 C15 C14 . . 117.87(13) ?
    C16 C15 H15A . . 121.1 ?
    C14 C15 H15A . . 121.1 ?
    F1 C16 C17 . . 118.35(11) ?
    F1 C16 C15 . . 118.63(12) ?
    C17 C16 C15 . . 123.02(12) ?
    C16 C17 C18 . . 118.40(12) ?
    C16 C17 H17A . . 120.8 ?
    C18 C17 H17A . . 120.8 ?
    C17 C18 C13 . . 120.93(13) ?
    C17 C18 H18A . . 119.5 ?
    C13 C18 H18A . . 119.5 ?
    N1 C19 C20 . . 112.47(10) ?
    N1 C19 H19A . . 109.1 ?
    C20 C19 H19A . . 109.1 ?
    N1 C19 H19B . . 109.1 ?
    C20 C19 H19B . . 109.1 ?
    H19A C19 H19B . . 107.8 ?
    C19 C20 C21 . . 111.41(11) ?
    C19 C20 H20A . . 109.3 ?
    C21 C20 H20A . . 109.3 ?
    C19 C20 H20B . . 109.3 ?
    C21 C20 H20B . . 109.3 ?
    H20A C20 H20B . . 108.0 ?
    N4 C21 C20 . . 113.66(11) ?
    N4 C21 H21A . . 108.8 ?
    C20 C21 H21A . . 108.8 ?
    N4 C21 H21B . . 108.8 ?
    C20 C21 H21B . . 108.8 ?
    H21A C21 H21B . . 107.7 ?
    N4 C22 C23 . . 103.29(11) ?
    N4 C22 H22A . . 111.1 ?
    C23 C22 H22A . . 111.1 ?
    N4 C22 H22B . . 111.1 ?
    C23 C22 H22B . . 111.1 ?
    H22A C22 H22B . . 109.1 ?
    C24 C23 C22 . . 103.74(11) ?
    C24 C23 H23A . . 111.0 ?
    C22 C23 H23A . . 111.0 ?
    C24 C23 H23B . . 111.0 ?
    C22 C23 H23B . . 111.0 ?
    H23A C23 H23B . . 109.0 ?
    C23 C24 C25 . . 104.00(12) ?
    C23 C24 H24A . . 111.0 ?
    C25 C24 H24A . . 111.0 ?
    C23 C24 H24B . . 111.0 ?
    C25 C24 H24B . . 111.0 ?
    H24A C24 H24B . . 109.0 ?
    O3 C25 N4 . . 125.84(13) ?
    O3 C25 C24 . . 126.49(13) ?
    N4 C25 C24 . . 107.66(13) ?
    O2 C26 O1 . . 123.17(12) ?
    O2 C26 C4 . . 123.42(13) ?
    O1 C26 C4 . . 113.41(11) ?
    O1 C27 C28 . . 107.83(12) ?
    O1 C27 H27A . . 110.1 ?
    C28 C27 H27A . . 110.1 ?
    O1 C27 H27B . . 110.1 ?
    C28 C27 H27B . . 110.1 ?
    H27A C27 H27B . . 108.5 ?
    C27 C28 H28A . . 109.5 ?
    C27 C28 H28B . . 109.5 ?
    H28A C28 H28B . . 109.5 ?
    C27 C28 H28C . . 109.5 ?
    H28A C28 H28C . . 109.5 ?
    H28B C28 H28C . . 109.5 ?
    H1W1 O1W H2W1 . . 104.2(18) ?
loop_
    _geom_torsion_atom_site_label_1
    _geom_torsion_atom_site_label_2
    _geom_torsion_atom_site_label_3
    _geom_torsion_atom_site_label_4
    _geom_torsion_site_symmetry_1
    _geom_torsion_site_symmetry_2
    _geom_torsion_site_symmetry_3
    _geom_torsion_site_symmetry_4
    _geom_torsion
    _geom_torsion_publ_flag
    C7 N1 C1 C2 . . . . 177.83(13) ?
    C19 N1 C1 C2 . . . . 3.9(2) ?
    C7 N1 C1 C6 . . . . -1.04(13) ?
    C19 N1 C1 C6 . . . . -174.99(11) ?
    N1 C1 C2 C3 . . . . 178.99(13) ?
    C6 C1 C2 C3 . . . . -2.30(19) ?
    C1 C2 C3 C4 . . . . 0.13(19) ?
    C2 C3 C4 C5 . . . . 1.2(2) ?
    C2 C3 C4 C26 . . . . -179.73(12) ?
    C3 C4 C5 C6 . . . . -0.41(19) ?
    C26 C4 C5 C6 . . . . -179.42(11) ?
    C7 N2 C6 C5 . . . . 177.95(13) ?
    C7 N2 C6 C1 . . . . -1.19(14) ?
    C4 C5 C6 N2 . . . . 179.24(12) ?
    C4 C5 C6 C1 . . . . -1.70(18) ?
    N1 C1 C6 N2 . . . . 1.40(14) ?
    C2 C1 C6 N2 . . . . -177.59(12) ?
    N1 C1 C6 C5 . . . . -177.83(11) ?
    C2 C1 C6 C5 . . . . 3.18(19) ?
    C6 N2 C7 N1 . . . . 0.52(14) ?
    C6 N2 C7 C8 . . . . -179.04(11) ?
    C1 N1 C7 N2 . . . . 0.34(14) ?
    C19 N1 C7 N2 . . . . 173.93(12) ?
    C1 N1 C7 C8 . . . . 179.89(11) ?
    C19 N1 C7 C8 . . . . -6.5(2) ?
    N2 C7 C8 C9 . . . . -45.73(18) ?
    N1 C7 C8 C9 . . . . 134.76(13) ?
    N2 C7 C8 C12 . . . . 132.21(13) ?
    N1 C7 C8 C12 . . . . -47.30(19) ?
    C10 N3 C9 C8 . . . . 0.9(2) ?
    C12 C8 C9 N3 . . . . -1.57(19) ?
    C7 C8 C9 N3 . . . . 176.45(12) ?
    C9 N3 C10 C11 . . . . 0.8(2) ?
    N3 C10 C11 C12 . . . . -1.7(2) ?
    N3 C10 C11 C13 . . . . 179.17(12) ?
    C9 C8 C12 C11 . . . . 0.57(18) ?
    C7 C8 C12 C11 . . . . -177.39(11) ?
    C10 C11 C12 C8 . . . . 0.91(18) ?
    C13 C11 C12 C8 . . . . -179.92(11) ?
    C10 C11 C13 C14 . . . . 156.88(13) ?
    C12 C11 C13 C14 . . . . -22.24(18) ?
    C10 C11 C13 C18 . . . . -23.22(19) ?
    C12 C11 C13 C18 . . . . 157.65(13) ?
    C18 C13 C14 C15 . . . . -1.8(2) ?
    C11 C13 C14 C15 . . . . 178.05(12) ?
    C13 C14 C15 C16 . . . . 0.0(2) ?
    C14 C15 C16 F1 . . . . -178.27(12) ?
    C14 C15 C16 C17 . . . . 2.3(2) ?
    F1 C16 C17 C18 . . . . 178.03(12) ?
    C15 C16 C17 C18 . . . . -2.5(2) ?
    C16 C17 C18 C13 . . . . 0.5(2) ?
    C14 C13 C18 C17 . . . . 1.6(2) ?
    C11 C13 C18 C17 . . . . -178.31(12) ?
    C7 N1 C19 C20 . . . . 115.93(14) ?
    C1 N1 C19 C20 . . . . -71.54(15) ?
    N1 C19 C20 C21 . . . . -179.93(10) ?
    C25 N4 C21 C20 . . . . -109.17(15) ?
    C22 N4 C21 C20 . . . . 79.12(15) ?
    C19 C20 C21 N4 . . . . 80.43(14) ?
    C25 N4 C22 C23 . . . . -12.33(16) ?
    C21 N4 C22 C23 . . . . 160.26(12) ?
    N4 C22 C23 C24 . . . . 23.99(15) ?
    C22 C23 C24 C25 . . . . -26.92(16) ?
    C21 N4 C25 O3 . . . . 3.8(2) ?
    C22 N4 C25 O3 . . . . 176.05(14) ?
    C21 N4 C25 C24 . . . . -177.20(12) ?
    C22 N4 C25 C24 . . . . -4.99(17) ?
    C23 C24 C25 O3 . . . . -160.64(15) ?
    C23 C24 C25 N4 . . . . 20.41(17) ?
    C27 O1 C26 O2 . . . . -0.48(19) ?
    C27 O1 C26 C4 . . . . 179.56(11) ?
    C5 C4 C26 O2 . . . . 179.52(13) ?
    C3 C4 C26 O2 . . . . 0.5(2) ?
    C5 C4 C26 O1 . . . . -0.52(18) ?
    C3 C4 C26 O1 . . . . -179.57(11) ?
    C26 O1 C27 C28 . . . . 179.18(12) ?
loop_
    _geom_hbond_atom_site_label_D
    _geom_hbond_atom_site_label_H
    _geom_hbond_atom_site_label_A
    _geom_hbond_site_symmetry_A
    _geom_hbond_distance_DH
    _geom_hbond_distance_HA
    _geom_hbond_distance_DA
    _geom_hbond_angle_DHA
    _geom_hbond_publ_flag
    O1W H1W1 O3 . 0.90(2) 1.89(2) 2.7881(16) 174.3(19) yes
    O1W H2W1 N2 2_645 0.89(2) 2.04(2) 2.9309(16) 175(2) yes
    C14 H14A O1W 1_565 0.95 2.49 3.4368(17) 173 yes
    C17 H17A O2 1_455 0.95 2.45 3.1768(17) 133 yes
    C27 H27A O2 2_755 0.99 2.45 3.2749(18) 141 yes
    C28 H28B F1 2_645 0.98 2.43 3.2851(18) 145 yes
_iucr_refine_instructions_details
;
TITL mo_5vpy_0m in P2(1)/c (100K)
CELL 0.71073  16.0640   7.6562  20.1991  90.000  98.163  90.000
ZERR    4.00   0.0015   0.0007   0.0019   0.000   0.002   0.000
LATT  1
SYMM -X, 0.5+Y, 0.5-Z
SFAC C H N O F
UNIT 112 116 16 16 4
TEMP -173.000
SIZE 0.208 0.334 0.351
L.S. 10
BOND $H
FMAP 2 2 60
OMIT -4 58
OMIT 0 3 1
OMIT -2 4 24
OMIT 0 4 23
PLAN 20
ACTA
CONF
WGHT    0.050400    0.841500
FVAR       0.36293
F1    5    0.006600    1.185064    0.025012    11.00000    0.02045    0.03104 =
         0.02885    0.00308   -0.00647    0.00398
O1    4    0.890890    0.944793    0.304643    11.00000    0.01473    0.02846 =
         0.02624   -0.00064   -0.00039   -0.00302
O2    4    0.925965    0.836052    0.209081    11.00000    0.01753    0.03591 =
         0.03288   -0.00085    0.00803   -0.00104
O3    4    0.292889    0.459595    0.017696    11.00000    0.03198    0.03054 =
         0.04499    0.01212   -0.00402   -0.00285
N1    3    0.527741    0.766221    0.169893    11.00000    0.01398    0.01975 =
         0.01241    0.00010    0.00104    0.00027
N2    3    0.567058    0.876711    0.273047    11.00000    0.01565    0.02010 =
         0.01533    0.00026    0.00210    0.00061
N3    3    0.317347    0.788579    0.318671    11.00000    0.01881    0.02686 =
         0.01611    0.00063    0.00305   -0.00098
N4    3    0.329874    0.735368   -0.011622    11.00000    0.01482    0.02379 =
         0.01547   -0.00011    0.00053    0.00140
C1    1    0.614711    0.778366    0.178087    11.00000    0.01484    0.01730 =
         0.01550    0.00313    0.00112    0.00055
C2    1    0.673257    0.731513    0.136301    11.00000    0.01911    0.02108 =
         0.01508    0.00154    0.00271    0.00213
AFIX  43
H2A   2    0.656773    0.679497    0.093759    11.00000   -1.20000
AFIX   0
C3    1    0.756701    0.765291    0.160491    11.00000    0.01815    0.02113 =
         0.01965    0.00428    0.00591    0.00277
AFIX  43
H3A   2    0.798703    0.735790    0.133711    11.00000   -1.20000
AFIX   0
C4    1    0.781150    0.841950    0.223503    11.00000    0.01538    0.01804 =
         0.01958    0.00464    0.00122    0.00090
C5    1    0.722383    0.884862    0.265386    11.00000    0.01657    0.01770 =
         0.01598    0.00164   -0.00063   -0.00022
AFIX  43
H5A   2    0.738962    0.935976    0.308079    11.00000   -1.20000
AFIX   0
C6    1    0.638106    0.849522    0.241921    11.00000    0.01608    0.01627 =
         0.01527    0.00220    0.00195    0.00078
C7    1    0.503287    0.826250    0.228258    11.00000    0.01626    0.01679 =
         0.01354    0.00218    0.00165    0.00106
C8    1    0.415077    0.835866    0.240606    11.00000    0.01500    0.01781 =
         0.01466   -0.00297    0.00193   -0.00133
C9    1    0.394473    0.777080    0.301488    11.00000    0.01867    0.02236 =
         0.01341   -0.00064    0.00135    0.00005
AFIX  43
H9A   2    0.437626    0.726005    0.332498    11.00000   -1.20000
AFIX   0
C10   1    0.257389    0.858821    0.273709    11.00000    0.01609    0.02375 =
         0.01808   -0.00143    0.00426   -0.00145
AFIX  43
H10A  2    0.202526    0.868811    0.285742    11.00000   -1.20000
AFIX   0
C11   1    0.269507    0.918401    0.210530    11.00000    0.01497    0.01701 =
         0.01581   -0.00224    0.00136   -0.00145
C12   1    0.351393    0.906833    0.194405    11.00000    0.01680    0.01843 =
         0.01363   -0.00077    0.00208   -0.00107
AFIX  43
H12A  2    0.363371    0.947092    0.152281    11.00000   -1.20000
AFIX   0
C13   1    0.199441    0.993040    0.162713    11.00000    0.01506    0.01881 =
         0.01568   -0.00371    0.00140   -0.00035
C14   1    0.216041    1.106040    0.111892    11.00000    0.01574    0.02114 =
         0.01952   -0.00196    0.00303   -0.00079
AFIX  43
H14A  2    0.272554    1.137863    0.108935    11.00000   -1.20000
AFIX   0
C15   1    0.151659    1.173007    0.065516    11.00000    0.02107    0.02212 =
         0.01775    0.00019    0.00278    0.00147
AFIX  43
H15A  2    0.163354    1.249828    0.031068    11.00000   -1.20000
AFIX   0
C16   1    0.070294    1.124301    0.071146    11.00000    0.01706    0.02257 =
         0.02054   -0.00266   -0.00312    0.00419
C17   1    0.050314    1.018643    0.121324    11.00000    0.01461    0.02656 =
         0.02529   -0.00107    0.00090   -0.00024
AFIX  43
H17A  2   -0.006623    0.991421    0.124719    11.00000   -1.20000
AFIX   0
C18   1    0.115536    0.952047    0.167275    11.00000    0.01688    0.02362 =
         0.01991    0.00058    0.00260   -0.00194
AFIX  43
H18A  2    0.102858    0.877794    0.202179    11.00000   -1.20000
AFIX   0
C19   1    0.476498    0.685753    0.112108    11.00000    0.01618    0.01875 =
         0.01313   -0.00135    0.00068   -0.00052
AFIX  23
H19A  2    0.418562    0.668854    0.122329    11.00000   -1.20000
H19B  2    0.499856    0.569295    0.103996    11.00000   -1.20000
AFIX   0
C20   1    0.473436    0.795626    0.049034    11.00000    0.01619    0.02578 =
         0.01414    0.00095    0.00071   -0.00282
AFIX  23
H20A  2    0.531251    0.812309    0.038513    11.00000   -1.20000
H20B  2    0.449953    0.912119    0.056909    11.00000   -1.20000
AFIX   0
C21   1    0.419470    0.708785   -0.010501    11.00000    0.01426    0.03352 =
         0.01400   -0.00201    0.00202    0.00162
AFIX  23
H21A  2    0.436065    0.755670   -0.052395    11.00000   -1.20000
H21B  2    0.431178    0.581786   -0.009293    11.00000   -1.20000
AFIX   0
C22   1    0.290243    0.900414   -0.035562    11.00000    0.02470    0.02306 =
         0.02245    0.00010    0.00095    0.00362
AFIX  23
H22A  2    0.312983    0.942940   -0.075678    11.00000   -1.20000
H22B  2    0.298757    0.991321   -0.000396    11.00000   -1.20000
AFIX   0
C23   1    0.197049    0.852066   -0.052401    11.00000    0.02148    0.03447 =
         0.03061   -0.00569   -0.00378    0.00844
AFIX  23
H23A  2    0.160647    0.948677   -0.041020    11.00000   -1.20000
H23B  2    0.182439    0.823777   -0.100472    11.00000   -1.20000
AFIX   0
C24   1    0.187931    0.692854   -0.009275    11.00000    0.01658    0.04438 =
         0.04380    0.00199    0.00158   -0.00161
AFIX  23
H24A  2    0.145744    0.610682   -0.032181    11.00000   -1.20000
H24B  2    0.170918    0.727001    0.034139    11.00000   -1.20000
AFIX   0
C25   1    0.275084    0.611556    0.000550    11.00000    0.01997    0.02978 =
         0.02244    0.00202   -0.00162   -0.00219
C26   1    0.872772    0.872678    0.243979    11.00000    0.01707    0.01869 =
         0.02568    0.00475    0.00337   -0.00055
C27   1    0.979987    0.975830    0.326787    11.00000    0.01427    0.03001 =
         0.03609    0.00203   -0.00175   -0.00448
AFIX  23
H27A  2    1.003253    1.054093    0.294965    11.00000   -1.20000
H27B  2    1.011329    0.864153    0.329065    11.00000   -1.20000
AFIX   0
C28   1    0.988290    1.058309    0.394289    11.00000    0.02674    0.02774 =
         0.03701    0.00372   -0.00680   -0.00318
AFIX 137
H28A  2    1.047031    1.091673    0.408379    11.00000   -1.50000
H28B  2    0.970717    0.974978    0.426435    11.00000   -1.50000
H28C  2    0.952579    1.162476    0.392411    11.00000   -1.50000
AFIX   0
O1W   4    0.413615    0.244540    0.089438    11.00000    0.02151    0.02764 =
         0.02086   -0.00231    0.00307   -0.00011
H1W1  2    0.377217    0.315116    0.064351    11.00000    0.04339
H2W1  2    0.418137    0.290767    0.130305    11.00000    0.05006
HKLF 4
REM  mo_5vpy_0m in P2(1)/c (100K)
REM R1 =  0.0417 for   5002 Fo > 4sig(Fo)  and  0.0591 for all   6502 data
REM    343 parameters refined using      0 restraints
END
WGHT      0.0504      0.8416
REM Highest difference peak  0.314,  deepest hole -0.250,  1-sigma level  0.048
Q1    1   0.0801  0.9926  0.1438  11.00000  0.05    0.31
Q2    1   0.8214  0.8476  0.2392  11.00000  0.05    0.30
Q3    1   0.3821  0.8701  0.2202  11.00000  0.05    0.29
Q4    1   0.2350  0.9412  0.1832  11.00000  0.05    0.29
Q5    1   0.3407  0.4411  0.0010  11.00000  0.05    0.29
Q6    1   0.2593  0.8840  0.2389  11.00000  0.05    0.28
Q7    1   0.3029  0.8866  0.1974  11.00000  0.05    0.27
Q8    1   0.7191  0.7327  0.1547  11.00000  0.05    0.27
Q9    1   0.6414  0.7577  0.1561  11.00000  0.05    0.27
Q10   1   0.3988  0.8034  0.2621  11.00000  0.05    0.26
Q11   1   0.4599  0.8118  0.2379  11.00000  0.05    0.26
Q12   1   0.2006  0.6196 -0.0423  11.00000  0.05    0.26
Q13   1   0.1836  0.8217 -0.0189  11.00000  0.05    0.25
Q14   1   0.1599  0.9653  0.1600  11.00000  0.05    0.24
Q15   1   0.4781  0.7463  0.0804  11.00000  0.05    0.24
Q16   1   0.1132  1.1546  0.0757  11.00000  0.05    0.24
Q17   1   0.7568  0.8613  0.2452  11.00000  0.05    0.23
Q18   1   0.2340  0.6582 -0.0015  11.00000  0.05    0.22
Q19   1   0.2015  1.0614  0.1400  11.00000  0.05    0.22
Q20   1   0.0588  1.0953  0.1044  11.00000  0.05    0.21
;
data_New_Global_Publ_Block
_journal_date_recd_electronic     2013-05-20
_journal_date_accepted     2013-05-22
_journal_name_full     'Acta Crystallographica, Section E'
_journal_year     2013
_journal_volume     69
_journal_issue      7
_journal_page_first     o1013
_journal_page_last     o1014
_journal_paper_category     QO
_journal_paper_doi     10.1107/S1600536813014177
_journal_coeditor_code     IS5275
_publ_contact_author_name     'Ibrahim Abdul Razak'
_publ_contact_author_address
;
X-ray Crystallography Unit
School of Physics
Universiti Sains Malaysia
11800 USM
Penang
Malaysia
;
_publ_contact_author_email     'arazaki@usm.my'
_publ_contact_author_fax     '6046579150'
_publ_contact_author_phone     '6046535306'
_publ_section_title
;\
Ethyl
2-[5-(4-fluorophenyl)pyridin-3-yl]-1-[3-(2-oxopyrrolidin-1-yl)propyl]-\
1<i>H</i>-benzimidazole-5-carboxylate
;
_publ_section_title_footnote     .
loop_
    _publ_author_name
    _publ_author_footnote
    _publ_author_address
    'Yeong, Keng Yoon' .
;
Institute for Research in Molecular Medicine
Universiti Sains Malaysia
11800 USM
Penang
Malaysia
;
    'Ali, Mohamed Ashraf' .
;
Institute for Research in Molecular Medicine
Universiti Sains Malaysia
11800 USM
Penang
Malaysia
;
    'Choon, Tan Soo' .
;
Institute for Research in Molecular Medicine
Universiti Sains Malaysia
11800 USM
Penang
Malaysia
;
    'Rosli, Mohd Mustaqim' .
;
X-ray Crystallography Unit
School of Physics
Universiti Sains Malaysia
11800 USM
Penang
Malaysia
;
    'Razak, Ibrahim Abdul'
;
Thomson Reuters ResearcherID: A-5599-2009.
;
;
X-ray Crystallography Unit
School of Physics
Universiti Sains Malaysia
11800 USM
Penang
Malaysia
;
