# Supplementary material for: Ethyl 2-[5-(4-fluoro­phen­yl)pyridin-3-yl]-1-[3-(2-oxopyrrolidin-1-yl)prop­yl]-1H-benzimidazole-5-carboxyl­ate
Source: Acta Crystallogr Sect E Struct Rep Online. 2013 Jun 8;69(Pt 7):o1013–4. doi: 10.1107/S1600536813014177 (PMC3772454; doi:10.1107/S1600536813014177)
Supplement: Supplementary file 2 [file e-69-o1013-Isup2.hkl]

# 
# h,k,l, Fc-squared, Fo-squared, sigma(Fo-squared) and status flag 
# 
data_I
_shelx_title ' mo_5vpy_0m in P2(1)/c (100K)' 
_shelx_refln_list_code          4 
_shelx_F_calc_maximum      271.56 
_exptl_crystal_F_000      1064.00 
_reflns_d_resolution_high  0.7330 
 
loop_ 
 _symmetry_equiv_pos_as_xyz 
 'x, y, z' 
 '-x, y+1/2, -z+1/2' 
 '-x, -y, -z' 
 'x, -y-1/2, z-1/2' 
 
_cell_length_a    16.0640 
_cell_length_b     7.6562 
_cell_length_c    20.1991 
_cell_angle_alpha  90.000 
_cell_angle_beta   98.163 
_cell_angle_gamma  90.000 
 
_shelx_F_squared_multiplier     1.000 
 
loop_ 
 _refln_index_h 
 _refln_index_k 
 _refln_index_l 
 _refln_F_squared_calc 
 _refln_F_squared_meas 
 _refln_F_squared_sigma 
 _refln_observed_status 
   1   0   0     3361.05     2167.22     76.27 o 
   2   0   0       29.77       33.31      2.76 o 
   3   0   0     3433.23     3361.60     61.20 o 
   4   0   0     5273.65     4979.48     90.37 o 
   5   0   0       34.48       26.83      2.95 o 
   6   0   0        5.18        4.01      1.59 o 
   7   0   0     2063.46     1903.20     33.24 o 
   8   0   0       11.89        5.32      2.29 o 
   9   0   0      246.64      284.96      8.46 o 
  10   0   0     4390.38     4471.30     85.56 o 
  11   0   0       23.85       31.85      4.01 o 
  12   0   0      239.89      253.37      9.25 o 
  13   0   0      694.24      642.43     19.53 o 
  14   0   0      650.75      613.26     18.27 o 
  15   0   0     1946.42     1852.17     40.96 o 
  16   0   0        0.03       -1.63      4.82 o 
  17   0   0      237.76      298.73     16.52 o 
  18   0   0        0.39       -0.87      5.54 o 
  19   0   0      584.03      617.04     51.30 o 
  20   0   0      417.81      422.46     27.17 o 
  21   0   0       25.64       34.59     13.29 o 
   1   1   0      110.13      129.13      2.64 o 
   2   1   0     5102.11     4922.14     62.60 o 
   3   1   0     3861.82     3868.21     44.94 o 
   4   1   0      240.12      209.75      6.22 o 
   5   1   0      776.78      791.21     13.95 o 
   6   1   0      949.49      964.08     12.60 o 
   7   1   0     1994.79     2021.29     26.82 o 
   8   1   0      202.00      242.03      5.06 o 
   9   1   0      631.26      742.29     10.95 o 
  10   1   0       33.69       20.83      2.12 o 
  11   1   0      107.16      107.18      4.52 o 
  12   1   0      512.97      519.14     11.72 o 
  13   1   0      740.59      673.15     13.36 o 
  14   1   0     1280.54     1189.87     19.02 o 
  15   1   0      314.54      354.98      9.68 o 
  16   1   0        1.53        3.40      3.51 o 
  17   1   0        3.34       -5.46      4.65 o 
  18   1   0       50.11       50.33      6.47 o 
  19   1   0      264.16      313.54     12.94 o 
  20   1   0       14.40       16.39      7.05 o 
  21   1   0       21.38       17.13      9.08 o 
   0   2   0    21095.49    20802.27    719.66 o 
   1   2   0    34261.63    33273.75    525.47 o 
   2   2   0     1613.70     1640.73     23.30 o 
   3   2   0     1068.37      946.56     13.49 o 
   4   2   0      789.95      691.59     10.29 o 
   5   2   0     2413.41     2327.56     33.39 o 
   6   2   0      266.55      288.22      5.19 o 
   7   2   0      629.12      629.21      8.86 o 
   8   2   0      221.77      234.43      6.61 o 
   9   2   0        0.11        0.12      1.51 o 
  10   2   0        0.97        2.48      1.53 o 
  11   2   0     1329.24     1322.70     21.16 o 
  12   2   0     3847.97     3693.59     51.20 o 
  13   2   0     1141.75     1094.66     17.73 o 
  14   2   0      399.86      416.67     11.18 o 
  15   2   0      810.08      719.91     18.63 o 
  16   2   0        0.34        1.86      3.96 o 
  17   2   0        0.83        5.16      4.67 o 
  18   2   0      295.16      306.44     13.16 o 
  19   2   0       62.02       54.27      7.06 o 
  20   2   0      364.78      369.60     14.24 o 
  21   2   0      292.87      331.34     14.36 o 
   1   3   0       41.76       46.28      6.30 o 
   2   3   0      914.04      800.25     20.73 o 
   3   3   0     1046.63     1082.36     16.20 o 
   4   3   0      209.40      198.86      4.88 o 
   5   3   0       29.09       32.53      1.96 o 
   6   3   0       60.36       50.49      2.67 o 
   7   3   0      437.98      477.29      9.66 o 
   8   3   0      360.24      413.79      6.67 o 
   9   3   0     1180.45     1282.44     18.48 o 
  10   3   0      390.57      399.19      8.97 o 
  11   3   0       18.88       17.79      2.94 o 
  12   3   0      153.55      137.57      8.00 o 
  13   3   0      227.36      220.15      8.47 o 
  14   3   0       12.60        3.20      3.26 o 
  15   3   0       40.76       69.81      5.55 o 
  16   3   0       29.98       26.93      4.88 o 
  17   3   0        2.97        1.45      4.50 o 
  18   3   0       46.67       31.09      7.39 o 
  19   3   0      139.30      140.03      9.41 o 
  20   3   0       11.83       21.44      6.92 o 
   0   4   0        5.47       54.56      5.78 o 
   1   4   0     1061.41     1085.21     24.81 o 
   2   4   0     1431.27     1588.37     43.82 o 
   3   4   0      550.43      620.90     11.00 o 
   4   4   0      204.13      217.43      5.18 o 
   5   4   0      401.68      394.01      7.43 o 
   6   4   0     1352.14     1443.33     22.18 o 
   7   4   0        3.53       -0.29      1.88 o 
   8   4   0      155.04      159.11      8.29 o 
   9   4   0      186.13      184.51      9.36 o 
  10   4   0      372.72      388.29     10.75 o 
  11   4   0     1237.96     1203.62     23.25 o 
  12   4   0      119.49      125.56      7.20 o 
  13   4   0      247.59      237.01      9.76 o 
  14   4   0     3616.24     3412.59     57.04 o 
  15   4   0       18.79       16.61      5.78 o 
  16   4   0        0.01        1.88      5.19 o 
  17   4   0       33.62       23.65      6.43 o 
  18   4   0       27.38       24.48      7.56 o 
  19   4   0       18.40        9.73      7.34 o 
  20   4   0       24.96       13.66      8.51 o 
   1   5   0        0.14        2.49      2.23 o 
   2   5   0      198.08      243.30     10.79 o 
   3   5   0      232.65      271.00     15.83 o 
   4   5   0      315.35      315.78      7.44 o 
   5   5   0      740.43      794.22     14.47 o 
   6   5   0       70.98       70.31      4.36 o 
   7   5   0       22.98       23.90      2.77 o 
   8   5   0      300.55      293.06      9.11 o 
   9   5   0       31.59       31.26      4.24 o 
  10   5   0       17.23       19.03      4.06 o 
  11   5   0      303.76      283.10     10.23 o 
  12   5   0        0.00        0.58      3.75 o 
  13   5   0      746.83      729.69     18.59 o 
  14   5   0      166.02      159.93      9.53 o 
  15   5   0      173.84      149.36      9.61 o 
  16   5   0      239.63      230.39     13.41 o 
  17   5   0        1.76       13.71      6.73 o 
  18   5   0        3.48        1.85     12.71 o 
  19   5   0      455.05      489.87     20.08 o 
   0   6   0        0.53       -0.81      4.13 o 
   1   6   0     1163.70     1249.63     34.92 o 
   2   6   0      783.51      800.46     25.25 o 
   3   6   0      755.10      807.76     25.56 o 
   4   6   0      201.02      207.56      8.65 o 
   5   6   0      567.11      586.70     13.92 o 
   6   6   0      278.49      288.65      9.01 o 
   7   6   0      432.34      415.63     14.60 o 
   8   6   0       22.84       41.08      4.64 o 
   9   6   0       83.98       82.92      5.82 o 
  10   6   0       47.88       47.19      5.13 o 
  11   6   0        0.40       -3.09      3.68 o 
  12   6   0        0.12       -0.88      4.05 o 
  13   6   0        9.23       13.04      4.79 o 
  14   6   0      395.36      400.56     13.87 o 
  15   6   0       10.02       10.35      5.42 o 
  16   6   0      176.96      202.42     11.45 o 
  17   6   0       10.17        3.57      8.60 o 
   1   7   0        0.75        1.85      3.75 o 
   2   7   0       23.57       24.08      4.70 o 
   3   7   0      183.52      175.58      9.44 o 
   4   7   0     1760.77     1820.83     75.42 o 
   5   7   0      215.58      238.26     27.48 o 
   6   7   0       14.09       19.37      4.86 o 
   7   7   0       20.83       24.25      8.71 o 
   8   7   0      144.29      152.04     10.47 o 
   9   7   0       94.77       87.24      6.36 o 
  10   7   0       57.76       65.76     11.11 o 
  11   7   0        7.36        8.30      5.50 o 
  12   7   0       98.60       90.05      7.68 o 
  13   7   0      115.06      127.27      9.63 o 
  14   7   0      315.61      332.22     14.15 o 
  15   7   0       53.51       64.64      8.96 o 
  16   7   0       29.63       44.13      7.76 o 
   0   8   0      109.24      133.44     13.06 o 
   1   8   0       73.23       89.92      7.80 o 
   2   8   0      553.02      565.95     19.62 o 
   3   8   0       48.08       48.51      6.11 o 
   4   8   0       12.35       14.37      5.06 o 
   5   8   0       44.96       39.67      7.64 o 
   6   8   0      512.07      552.90     19.86 o 
   7   8   0       28.93       37.35      6.10 o 
   8   8   0      294.92      268.08     13.32 o 
   9   8   0        4.48        8.66      5.64 o 
  10   8   0      232.53      250.00     11.38 o 
  11   8   0       41.39       42.12      5.87 o 
  12   8   0       58.51       60.47      6.89 o 
  13   8   0       63.07       77.04      9.08 o 
   1   9   0      418.95      422.38     16.60 o 
   2   9   0      193.90      213.74     15.63 o 
   3   9   0      154.17      173.99     10.62 o 
   4   9   0       25.22       12.58      5.11 o 
   5   9   0      150.09      165.36     10.30 o 
   6   9   0       78.36       74.30      7.67 o 
   7   9   0       54.73       58.72      7.40 o 
   8   9   0        1.10        4.34      5.38 o 
   9   9   0       35.15       35.80     10.12 o 
  10   9   0       31.66       47.42      7.65 o 
  11   9   0        6.77        7.30      6.16 o 
   0  10   0       17.16       15.76      8.38 o 
   1  10   0       22.81       21.81      9.72 o 
   2  10   0        4.32        1.62      5.23 o 
   3  10   0        0.95        0.44      4.94 o 
   4  10   0      126.41      137.00     15.60 o 
   5  10   0        0.00       -6.75      4.62 o 
   6  10   0       51.44       48.87     13.17 o 
 -21   1   1        1.46       -6.10      8.44 o 
 -20   1   1      254.84      319.29     15.19 o 
 -19   1   1      125.87      145.56     10.56 o 
 -18   1   1       45.20       49.22      6.56 o 
 -17   1   1       53.60       45.31      6.19 o 
 -16   1   1       58.15       65.66      6.34 o 
 -15   1   1        0.36        2.29      3.17 o 
 -14   1   1      222.19      232.66      7.45 o 
 -13   1   1       52.50       43.82      3.80 o 
 -12   1   1      308.03      331.46      7.62 o 
 -11   1   1      666.69      651.01     11.25 o 
 -10   1   1      321.32      358.88      9.56 o 
  -9   1   1        7.83       18.73      1.99 o 
  -8   1   1      175.15      172.75      4.16 o 
  -7   1   1     1875.70     1940.91     22.76 o 
  -6   1   1      908.11      897.77     17.54 o 
  -5   1   1       66.66       56.09      2.40 o 
  -4   1   1      494.51      454.65      6.49 o 
  -3   1   1     7316.10     7093.24    101.89 o 
  -2   1   1      484.03      372.02      5.33 o 
  -1   1   1     2581.13     2494.97     61.65 o 
   0   1   1      971.96      945.98     20.04 o 
   1   1   1      419.53      440.31      8.79 o 
   2   1   1       34.12       57.63      3.07 o 
   3   1   1       20.09       24.84      2.19 o 
   4   1   1       79.04       73.47      2.37 o 
   5   1   1      940.04      984.81     13.39 o 
   6   1   1     1001.50     1104.17     24.11 o 
   7   1   1     2484.13     2697.55     36.46 o 
   8   1   1      111.83      117.76      3.82 o 
   9   1   1       85.34       91.85      3.56 o 
  10   1   1        0.52       -1.18      1.95 o 
  11   1   1      215.72      230.34      6.10 o 
  12   1   1       10.55       18.67      2.94 o 
  13   1   1       78.56      100.52      5.56 o 
  14   1   1     1264.60     1191.81     20.48 o 
  15   1   1      501.61      475.50     12.48 o 
  16   1   1        0.04       -3.61      4.33 o 
  17   1   1      117.61      132.33     10.61 o 
  18   1   1      106.97      108.45      9.75 o 
  19   1   1      545.78      601.22     18.41 o 
  20   1   1        3.72        4.45      5.88 o 
  21   1   1        7.17       18.64      7.37 o 
 -21   2   1      446.83      482.44     21.34 o 
 -20   2   1        1.35       -2.82      5.76 o 
 -19   2   1      174.01      183.19     10.40 o 
 -18   2   1        1.55        1.08      4.69 o 
 -17   2   1       30.79       31.24      5.24 o 
 -16   2   1      559.01      516.91     13.30 o 
 -15   2   1       93.09       81.09      6.09 o 
 -14   2   1      157.61      145.63      7.19 o 
 -13   2   1      481.98      464.22      9.89 o 
 -12   2   1      126.48      112.63      5.76 o 
 -11   2   1       67.79       44.16      3.81 o 
 -10   2   1        8.36        2.64      1.91 o 
  -9   2   1      179.61      165.47      4.66 o 
  -8   2   1     1721.01     1819.06     23.00 o 
  -7   2   1       66.93       85.42      2.91 o 
  -6   2   1      842.74      784.88     10.65 o 
  -5   2   1      124.50      130.12      3.73 o 
  -4   2   1     2217.88     2174.01     31.08 o 
  -3   2   1     1073.15     1119.19     16.34 o 
  -2   2   1      101.42      107.31      2.75 o 
  -1   2   1      924.54      902.13     23.55 o 
   0   2   1    38053.34    38637.79    670.00 o 
   1   2   1     4401.28     4306.36     67.70 o 
   2   2   1     2556.08     2507.60     32.29 o 
   3   2   1      281.54      275.37      4.73 o 
   4   2   1      389.73      335.85      7.98 o 
   5   2   1     4078.46     3887.81     50.72 o 
   6   2   1     7003.02     7264.25     78.92 o 
   7   2   1       14.89       17.38      1.79 o 
   8   2   1      618.06      679.85      9.95 o 
   9   2   1       21.16       13.20      1.94 o 
  10   2   1        9.09        5.40      1.94 o 
  11   2   1      751.89      757.37     19.40 o 
  12   2   1      358.98      364.25      9.71 o 
  13   2   1     1731.56     1566.55     24.85 o 
  14   2   1       94.16       75.12      5.57 o 
  15   2   1      251.31      264.51      9.59 o 
  16   2   1       52.00       41.85      5.09 o 
  17   2   1       53.52       51.16      6.17 o 
  18   2   1       17.24       11.75      7.08 o 
  19   2   1      126.62      126.83     10.90 o 
  20   2   1      328.70      352.34     14.09 o 
  21   2   1      100.99      111.95     12.59 o 
 -20   3   1      296.44      307.87     14.20 o 
 -19   3   1      148.37      164.09      9.75 o 
 -18   3   1        7.79        8.89      5.09 o 
 -17   3   1        1.08       -1.40      4.47 o 
 -16   3   1       16.42       21.80      5.30 o 
 -15   3   1        0.16        0.57      3.75 o 
 -14   3   1     1004.97      928.23     17.01 o 
 -13   3   1     4847.19     4623.57     63.21 o 
 -12   3   1       39.49       42.91      4.13 o 
 -11   3   1      132.35      156.75      5.87 o 
 -10   3   1     1754.57     1731.98     23.91 o 
  -9   3   1       38.96       25.83      2.31 o 
  -8   3   1     3645.48     3844.08     43.34 o 
  -7   3   1      205.93      204.63      4.79 o 
  -6   3   1        8.95        0.90      0.94 o 
  -5   3   1       83.16      103.12      4.32 o 
  -4   3   1     2723.24     2603.84     37.16 o 
  -3   3   1       88.33       73.00      3.26 o 
  -2   3   1        5.96        3.76      1.68 o 
   1   3   1     4649.62     4612.18    115.16 o 
   2   3   1     2498.98     2310.35     81.80 o 
   3   3   1      824.52      777.91     12.37 o 
   4   3   1      222.24      180.44      6.25 o 
   5   3   1      529.12      506.35      8.13 o 
   6   3   1     1107.70     1134.43     16.82 o 
   7   3   1      416.86      408.01      9.26 o 
   8   3   1       76.63       82.55      3.70 o 
   9   3   1       68.02       60.98      2.72 o 
  10   3   1       98.97       92.87      3.74 o 
  11   3   1      530.99      538.20      9.83 o 
  12   3   1        5.74       10.47      2.91 o 
  13   3   1       38.69       42.13      4.04 o 
  14   3   1      177.05      181.60      7.65 o 
  15   3   1        5.73        5.54      3.69 o 
  16   3   1      152.66      170.42      8.03 o 
  17   3   1       75.47       95.93      7.07 o 
  18   3   1        6.87       13.71      5.60 o 
  19   3   1       17.87       23.25      6.45 o 
  20   3   1       52.80       41.37      7.29 o 
 -20   4   1        1.01        7.92      7.65 o 
 -19   4   1       12.06       12.82      4.73 o 
 -18   4   1        0.01       -5.88      3.94 o 
 -17   4   1        1.36        1.62      5.19 o 
 -16   4   1        9.73       -0.09      3.60 o 
 -15   4   1       30.02       29.51      3.93 o 
 -14   4   1      196.60      196.15     10.21 o 
 -13   4   1     1076.52     1107.24     19.98 o 
 -12   4   1      144.50      120.09      7.07 o 
 -11   4   1      261.42      270.49     12.05 o 
 -10   4   1       80.96       79.52      5.40 o 
  -9   4   1      761.14      698.46     18.67 o 
  -8   4   1       29.17       36.53     12.10 o 
  -7   4   1      722.09      798.61     15.56 o 
  -6   4   1      907.33      942.92     16.96 o 
  -5   4   1      319.43      331.61      7.03 o 
  -4   4   1      751.24      761.88     14.43 o 
  -3   4   1      409.00      394.41      9.22 o 
  -2   4   1      126.60      101.92     17.65 o 
  -1   4   1      532.07      547.66     13.80 o 
   0   4   1      565.93      617.44     15.02 o 
   1   4   1     7185.43     7674.80    267.62 o 
   2   4   1      514.05      582.59     10.24 o 
   3   4   1        4.29        4.86      1.59 o 
   4   4   1       55.47       40.00      2.47 o 
   5   4   1      793.70      898.51     14.92 o 
   6   4   1      236.92      245.56      5.51 o 
   7   4   1     1030.56     1056.38     17.38 o 
   8   4   1      805.06      751.11     14.98 o 
   9   4   1      148.70      197.26     11.82 o 
  10   4   1       38.67       43.20      4.37 o 
  11   4   1     1127.99     1083.36     21.52 o 
  12   4   1       85.11       80.42      6.14 o 
  13   4   1      325.72      356.56     11.47 o 
  14   4   1       34.70       18.58      5.01 o 
  15   4   1       48.07       53.23      7.06 o 
  16   4   1      211.01      218.64     12.02 o 
  17   4   1      131.80      115.65     15.89 o 
  18   4   1       94.81      131.41     11.46 o 
  19   4   1       25.51       27.39      8.25 o 
 -19   5   1       30.89       30.88     13.25 o 
 -18   5   1        1.52        3.14      6.80 o 
 -17   5   1        3.72        3.24      7.79 o 
 -16   5   1        7.77        5.37      5.87 o 
 -15   5   1       57.46       47.31      6.56 o 
 -14   5   1       73.35       56.40      6.55 o 
 -13   5   1        9.66       10.68      4.49 o 
 -12   5   1        5.57       10.45      4.08 o 
 -11   5   1      173.28      169.52      8.57 o 
 -10   5   1      221.52      230.66      8.40 o 
  -9   5   1      894.33      896.17     17.98 o 
  -8   5   1     2162.78     2162.29     36.02 o 
  -7   5   1      387.65      376.97     10.22 o 
  -6   5   1      149.92      172.13      6.02 o 
  -5   5   1        2.38        2.73      2.01 o 
  -4   5   1      218.67      198.63     11.29 o 
  -3   5   1        0.13        1.00      1.66 o 
  -2   5   1      671.76      675.64     17.28 o 
  -1   5   1      788.97      817.92     19.96 o 
   0   5   1       11.84       17.17      2.74 o 
   1   5   1      159.05      144.66      9.67 o 
   2   5   1     1134.53     1009.48     75.75 o 
   3   5   1      217.72      272.93      6.47 o 
   4   5   1      442.22      402.64      9.41 o 
   5   5   1      575.76      599.91     13.97 o 
   6   5   1      533.23      549.79     12.33 o 
   7   5   1       27.62       23.65      3.24 o 
   8   5   1       51.67       39.71      6.46 o 
   9   5   1      525.63      534.39     16.52 o 
  10   5   1      706.13      722.96     17.82 o 
  11   5   1      111.74      103.40      6.76 o 
  12   5   1        3.10       -3.01      3.74 o 
  13   5   1      152.07      159.87      9.02 o 
  14   5   1       43.32       57.17      8.65 o 
  15   5   1      252.82      266.92     12.11 o 
  16   5   1        3.62        0.35      5.52 o 
  17   5   1        1.31        2.18      6.14 o 
  18   5   1      102.28      115.32     20.04 o 
 -17   6   1       33.69       42.72      9.25 o 
 -16   6   1        1.47        5.26      6.11 o 
 -15   6   1       11.75        6.96      6.23 o 
 -14   6   1      522.18      487.39     16.82 o 
 -13   6   1      630.66      630.66     18.99 o 
 -12   6   1       33.70       32.94      7.63 o 
 -11   6   1      132.26      128.76      8.27 o 
 -10   6   1     1127.12     1100.78     25.82 o 
  -9   6   1        4.95        3.82      3.59 o 
  -8   6   1      167.63      168.59      7.93 o 
  -7   6   1       28.59       29.43      4.03 o 
  -6   6   1      238.89      221.03      6.52 o 
  -5   6   1       77.11       79.95      6.26 o 
  -4   6   1      668.27      681.15     18.58 o 
  -3   6   1       19.95        8.48      4.66 o 
  -2   6   1      113.69      114.36      7.39 o 
  -1   6   1        0.34        0.07      2.91 o 
   0   6   1       20.05       26.19      3.72 o 
   1   6   1       19.25       19.05      4.04 o 
   2   6   1      240.08      280.01     11.59 o 
   3   6   1      237.53      230.02     12.90 o 
   4   6   1       97.65       90.37      9.68 o 
   5   6   1        0.00        0.73      2.19 o 
   6   6   1      230.88      233.07      6.75 o 
   7   6   1      594.63      621.98     14.43 o 
   8   6   1       15.01       17.55      3.98 o 
   9   6   1        2.14       -1.47      3.68 o 
  10   6   1      230.49      229.18      9.18 o 
  11   6   1       23.08       17.68      4.37 o 
  12   6   1       47.95       49.17      5.69 o 
  13   6   1        5.54        0.06      4.26 o 
  14   6   1      414.69      437.11     14.62 o 
  15   6   1        6.25       -2.12      4.97 o 
  16   6   1        0.66       -3.19      5.58 o 
  17   6   1       51.57       56.40      8.54 o 
 -16   7   1        7.41        0.00      6.07 o 
 -15   7   1        3.05       -3.61      5.43 o 
 -14   7   1        9.26        0.11      6.59 o 
 -13   7   1       28.56       22.00      5.90 o 
 -12   7   1        3.77        7.07      4.70 o 
 -11   7   1       15.52        8.54      6.23 o 
 -10   7   1        0.53        1.19      3.82 o 
  -9   7   1       34.74       44.52      5.32 o 
  -8   7   1      327.80      327.90     10.92 o 
  -7   7   1      145.15      161.93     10.31 o 
  -6   7   1       60.66       61.35      6.93 o 
  -5   7   1      341.49      374.91     19.58 o 
  -4   7   1      374.07      404.01     15.53 o 
  -3   7   1        0.00        3.91      3.98 o 
  -2   7   1       52.94       59.71      6.08 o 
  -1   7   1       15.50       20.04      4.55 o 
   0   7   1      274.53      304.43     27.66 o 
   1   7   1      539.22      573.48     23.01 o 
   2   7   1      367.29      385.38     14.38 o 
   3   7   1       32.69       31.61      7.07 o 
   4   7   1        3.47        0.76      3.58 o 
   5   7   1       65.81       62.60      7.19 o 
   6   7   1        3.76        7.71      4.08 o 
   7   7   1        3.96        8.93      4.48 o 
   8   7   1      559.94      558.43     14.97 o 
   9   7   1       11.29        9.96      5.80 o 
  10   7   1      292.21      287.92     11.07 o 
  11   7   1      121.94      118.82     11.11 o 
  12   7   1      100.37      100.05      9.07 o 
  13   7   1      255.00      267.58     11.43 o 
  14   7   1        6.40       -3.77      4.74 o 
  15   7   1      187.31      182.65     12.75 o 
 -14   8   1      228.00      250.88     12.94 o 
 -13   8   1      138.22      115.72      9.06 o 
 -12   8   1        0.02       -2.23      4.68 o 
 -11   8   1      205.48      206.43      9.42 o 
 -10   8   1        0.05       -5.51      5.34 o 
  -9   8   1      589.37      639.56     23.77 o 
  -8   8   1        6.15        2.50      5.05 o 
  -7   8   1        7.36        7.89      5.20 o 
  -6   8   1       66.74       73.18     13.71 o 
  -5   8   1        1.07        1.85      4.37 o 
  -4   8   1       71.01       63.81      6.97 o 
  -3   8   1       40.80       47.94      7.47 o 
  -2   8   1       62.45       59.32      6.68 o 
  -1   8   1        0.24       -3.61      3.82 o 
   0   8   1       20.19       12.59      4.74 o 
   1   8   1      529.25      567.99     41.83 o 
   2   8   1        9.57       10.22      5.53 o 
   3   8   1      103.25      104.22      7.89 o 
   4   8   1       33.32       36.07      5.41 o 
   5   8   1       10.47        6.80      4.24 o 
   6   8   1        1.43       -0.02      5.38 o 
   7   8   1      127.77      133.73      9.08 o 
   8   8   1        0.03       -1.75      4.55 o 
   9   8   1       14.74       14.97      8.01 o 
  10   8   1      254.16      237.33     10.20 o 
  11   8   1        4.10        9.49      4.76 o 
  12   8   1       44.65       39.54      6.38 o 
  13   8   1       13.43       13.42      5.74 o 
 -11   9   1       46.70       31.30     10.59 o 
 -10   9   1       32.00       26.59      7.24 o 
  -9   9   1      129.84      118.04     19.00 o 
  -8   9   1      333.71      345.95     34.16 o 
  -7   9   1        1.58       -1.93      5.08 o 
  -6   9   1      160.14      173.24     11.10 o 
  -5   9   1       29.38       29.35      6.19 o 
  -4   9   1      348.41      364.18     15.47 o 
  -3   9   1       24.86       29.77      6.10 o 
  -2   9   1       71.75       69.46      7.61 o 
  -1   9   1       30.95       35.67      6.21 o 
   0   9   1       10.29       -0.65      4.92 o 
   1   9   1       41.41       46.39     10.74 o 
   2   9   1        0.19       -4.03      7.02 o 
   3   9   1        3.32        8.79      4.58 o 
   4   9   1        1.52        0.29      4.77 o 
   5   9   1       37.68       31.56     11.97 o 
   6   9   1      569.28      557.04     19.47 o 
   7   9   1      378.50      394.19     15.43 o 
   8   9   1      419.78      449.36     17.18 o 
   9   9   1       20.33       19.96      7.82 o 
  10   9   1        7.26        6.68      6.97 o 
  -6  10   1       26.73       26.48      6.64 o 
  -5  10   1      103.05      114.12      9.70 o 
  -4  10   1       11.66       16.74      6.14 o 
  -3  10   1        2.28        6.15      5.57 o 
  -2  10   1       23.18       21.81      6.26 o 
  -1  10   1        0.68        3.33      5.25 o 
   0  10   1       94.35       99.88      8.93 o 
   1  10   1       52.45       48.72      7.08 o 
   2  10   1       31.27       42.57      6.46 o 
   3  10   1       20.13       21.11      8.64 o 
   4  10   1       36.77       34.70     11.42 o 
   5  10   1        2.29       -0.85      9.14 o 
   6  10   1        9.54       -5.80      9.62 o 
 -21   0   2     1866.63     1982.89     70.60 o 
 -20   0   2      913.65      971.18     97.56 o 
 -19   0   2       11.14       18.86     16.48 o 
 -18   0   2       17.26       29.58      9.04 o 
 -17   0   2      208.23      180.22     11.36 o 
 -16   0   2      929.13      866.62     23.77 o 
 -15   0   2     2164.62     2018.26     43.81 o 
 -14   0   2       66.26       50.17      6.24 o 
 -13   0   2      142.63      126.28      7.24 o 
 -12   0   2     1798.65     1678.49     32.06 o 
 -11   0   2     1043.23      936.00     17.94 o 
 -10   0   2     1648.85     1472.33     25.22 o 
  -9   0   2        7.23       14.52      2.55 o 
  -8   0   2     2186.41     2490.20     39.01 o 
  -7   0   2     3628.40     3289.35     61.01 o 
  -6   0   2     9963.71     9784.43    153.66 o 
  -5   0   2     6611.43     6311.39     99.47 o 
  -4   0   2     1887.57     1668.01     27.51 o 
  -3   0   2    12436.07    12072.35    187.72 o 
  -2   0   2     6390.53     5755.50    234.76 o 
  -1   0   2     3517.89     3127.10     66.17 o 
   0   0   2     7135.42     6910.08    140.18 o 
   1   0   2      385.49      362.32      8.63 o 
   2   0   2     9606.87     9797.21    175.42 o 
   3   0   2     4684.04     4563.78     73.55 o 
   4   0   2     5889.93     5949.76    107.85 o 
   5   0   2      226.75      265.79      7.66 o 
   6   0   2     8401.23     8821.60    180.39 o 
   7   0   2     4969.83     4880.53     80.25 o 
   8   0   2     9605.68    10169.36    164.12 o 
   9   0   2      933.16      824.79     17.12 o 
  10   0   2       20.84       22.32      4.62 o 
  11   0   2       55.72       62.41      5.65 o 
  12   0   2      650.08      660.47     18.11 o 
  13   0   2     1323.21     1187.46     33.22 o 
  14   0   2      630.37      635.74     22.36 o 
  15   0   2      436.59      434.42     17.08 o 
  16   0   2       28.69       29.04      6.25 o 
  17   0   2      397.71      414.46     16.24 o 
  18   0   2       77.74       67.79      8.52 o 
  19   0   2       21.84        7.52      8.05 o 
  20   0   2      315.67      326.46     24.01 o 
  21   0   2      415.64      473.11     29.03 o 
 -21   1   2      565.26      642.96     24.11 o 
 -20   1   2       36.86       41.37     13.25 o 
 -19   1   2      361.27      442.81     15.02 o 
 -18   1   2        6.69       -6.91      4.66 o 
 -17   1   2        0.86       -0.10      4.41 o 
 -16   1   2       26.16       21.85      6.95 o 
 -15   1   2        9.02        4.41      3.20 o 
 -14   1   2       11.21        7.72      3.09 o 
 -13   1   2      729.48      727.59     13.04 o 
 -12   1   2      281.01      269.75      6.43 o 
 -11   1   2        3.88        3.59      1.71 o 
 -10   1   2       32.12       37.39      2.50 o 
  -9   1   2       18.80       15.06      2.15 o 
  -8   1   2     8636.51     9425.67    102.19 o 
  -7   1   2     8534.52     8865.69     95.93 o 
  -6   1   2     2056.16     1924.55     24.04 o 
  -5   1   2     6514.04     6562.65     68.67 o 
  -4   1   2     5499.03     5276.91     57.12 o 
  -3   1   2      983.85      942.66     11.10 o 
  -2   1   2     1275.30     1204.55     15.11 o 
  -1   1   2    19248.09    18388.80    261.48 o 
   0   1   2       32.46       18.63      1.55 o 
   1   1   2     1347.58     1299.88     28.78 o 
   2   1   2     2369.75     2362.60     43.49 o 
   3   1   2      245.50      258.95      5.03 o 
   4   1   2      311.68      308.34      5.85 o 
   5   1   2     1461.65     1456.31     29.99 o 
   6   1   2      127.25      156.53      4.26 o 
   7   1   2      961.37      986.26     14.15 o 
   8   1   2      249.05      275.36      6.37 o 
   9   1   2        6.00        7.86      2.16 o 
  10   1   2     1772.64     1836.17     25.24 o 
  11   1   2      574.79      556.76     20.67 o 
  12   1   2        0.06       -4.42      2.86 o 
  13   1   2       31.86       31.18      4.00 o 
  14   1   2     1031.92      957.60     17.53 o 
  15   1   2       41.41       23.34      4.51 o 
  16   1   2      113.14      133.83      7.62 o 
  17   1   2      202.93      229.66     10.78 o 
  18   1   2       64.63       57.92      6.66 o 
  19   1   2      202.27      237.33     14.13 o 
  20   1   2      939.13     1028.51     24.32 o 
  21   1   2        1.89        7.74      7.15 o 
 -21   2   2        5.08        6.80      7.36 o 
 -20   2   2       24.27        6.79      6.07 o 
 -19   2   2        7.56        2.65      5.57 o 
 -18   2   2        2.08        4.00      4.96 o 
 -17   2   2       38.60       17.23      4.90 o 
 -16   2   2      304.53      253.12      9.85 o 
 -15   2   2     1678.08     1576.57     27.59 o 
 -14   2   2       25.90       24.74      4.47 o 
 -13   2   2     1437.93     1326.05     21.80 o 
 -12   2   2      157.01      151.31      5.36 o 
 -11   2   2       21.64       14.23      2.73 o 
 -10   2   2      214.73      219.80      6.44 o 
  -9   2   2     1334.35     1485.61     18.64 o 
  -8   2   2     1107.18     1042.79     14.38 o 
  -7   2   2       43.61       57.45      2.69 o 
  -6   2   2       30.64       20.38      1.83 o 
  -5   2   2     1101.35     1086.18     13.95 o 
  -4   2   2     4927.56     4815.79     62.07 o 
  -3   2   2      561.84      568.46      8.49 o 
  -2   2   2      260.33      279.87      5.57 o 
  -1   2   2     2774.92     2915.05     39.55 o 
   0   2   2      680.92      596.15      9.60 o 
   1   2   2    26290.08    25688.33    588.22 o 
   2   2   2     1676.32     1572.01     20.46 o 
   3   2   2      723.61      723.94     10.62 o 
   4   2   2     1247.01     1315.92     19.78 o 
   5   2   2     2356.13     2294.43     33.27 o 
   6   2   2     3335.66     3468.51     40.63 o 
   7   2   2     1185.44     1236.00     16.08 o 
   8   2   2      558.94      669.09      9.95 o 
   9   2   2     2680.30     2792.27     32.47 o 
  10   2   2      225.03      225.49      5.74 o 
  11   2   2     1656.07     1663.45     32.10 o 
  12   2   2      618.66      622.43     12.58 o 
  13   2   2      581.69      587.98     12.45 o 
  14   2   2       39.36       42.62      4.72 o 
  15   2   2      130.62      107.43      6.59 o 
  16   2   2      129.90      140.06      8.27 o 
  17   2   2       20.37       18.62      5.14 o 
  18   2   2       11.00       18.54      5.46 o 
  19   2   2      521.47      580.45     22.49 o 
  20   2   2       10.35       16.68      7.44 o 
  21   2   2      284.18      300.62     13.62 o 
 -20   3   2       39.82       35.53      7.26 o 
 -19   3   2       81.99       58.23      7.24 o 
 -18   3   2       10.48       19.96      5.36 o 
 -17   3   2       48.08       59.02      6.18 o 
 -16   3   2        3.39       -3.54      4.14 o 
 -15   3   2       20.14       14.76      6.22 o 
 -14   3   2        9.17        3.83      3.71 o 
 -13   3   2        2.22       -0.58      3.27 o 
 -12   3   2       11.77       10.25      3.02 o 
 -11   3   2      305.46      334.45     12.24 o 
 -10   3   2       79.05       80.34      4.25 o 
  -9   3   2      222.18      235.09      9.51 o 
  -8   3   2     1049.47     1110.56     15.13 o 
  -7   3   2     3256.94     3352.21     37.87 o 
  -6   3   2      471.47      499.21      9.49 o 
  -5   3   2      934.60      874.25     12.75 o 
  -4   3   2     1079.03     1050.85     14.75 o 
  -3   3   2      168.30      184.12      4.89 o 
  -2   3   2        6.94       -1.75      0.87 o 
  -1   3   2        2.42       -0.54      0.67 o 
   0   3   2      873.89      966.54     21.54 o 
   1   3   2       19.41       38.43      6.14 o 
   3   3   2     2515.03     2506.33     31.27 o 
   4   3   2     2130.18     2150.57     27.23 o 
   5   3   2     1104.65     1038.19     15.32 o 
   6   3   2      202.34      209.34      5.21 o 
   7   3   2      166.11      169.00      5.73 o 
   8   3   2     1317.77     1396.33     22.59 o 
   9   3   2      129.47      130.63      6.45 o 
  10   3   2      601.58      625.65     10.43 o 
  11   3   2      260.19      244.20      6.02 o 
  12   3   2     1034.66     1047.71     17.77 o 
  13   3   2      936.01      936.36     16.81 o 
  14   3   2      495.46      451.24     11.42 o 
  15   3   2       28.21       32.78      4.43 o 
  16   3   2       10.78       11.40      4.14 o 
  17   3   2        6.98        5.63      4.24 o 
  18   3   2        0.15       -1.36      4.62 o 
  19   3   2       14.01       19.25      7.85 o 
  20   3   2       70.57       77.35      8.20 o 
 -20   4   2       28.21       29.36      5.90 o 
 -19   4   2       37.67       36.79      7.23 o 
 -18   4   2        0.06        1.60      4.53 o 
 -17   4   2      101.03       98.23      7.15 o 
 -16   4   2       62.18       36.98      8.26 o 
 -15   4   2        5.71        1.05      3.38 o 
 -14   4   2       98.87       95.44      5.75 o 
 -13   4   2     1082.61     1073.84     19.68 o 
 -12   4   2     1414.45     1350.00     23.04 o 
 -11   4   2       73.10       98.85      4.13 o 
 -10   4   2      152.73      145.39      5.24 o 
  -9   4   2        0.99       -0.69      2.23 o 
  -7   4   2      226.86      245.97      8.23 o 
  -6   4   2        3.36        2.40      1.86 o 
  -5   4   2        1.20        2.11      1.65 o 
  -4   4   2      421.43      471.68     17.14 o 
  -3   4   2      341.52      372.93     10.99 o 
  -2   4   2      804.07      848.53     22.89 o 
  -1   4   2     2255.82     2438.26     65.23 o 
   0   4   2     2295.12     2398.36     61.86 o 
   1   4   2      230.37      268.50      6.59 o 
   2   4   2     1318.09     1284.17     20.49 o 
   3   4   2        0.02        1.97      1.29 o 
   4   4   2       71.07       78.22      3.62 o 
   5   4   2      258.97      287.82      6.21 o 
   6   4   2      755.70      743.64     13.16 o 
   7   4   2      129.51      121.54      6.30 o 
   8   4   2      675.91      676.01     14.04 o 
   9   4   2      600.09      589.18     16.87 o 
  10   4   2      541.57      526.73     12.81 o 
  11   4   2      386.29      346.21     10.53 o 
  12   4   2        8.68        4.45      3.69 o 
  13   4   2      294.01      300.88     10.51 o 
  14   4   2      895.56      817.27     19.03 o 
  15   4   2       95.12      118.27      9.76 o 
  16   4   2       74.67       77.92      8.83 o 
  17   4   2        0.03        2.43      6.14 o 
  18   4   2       35.67       33.24      7.98 o 
  19   4   2      264.71      291.11     16.42 o 
 -19   5   2       11.57       21.87     11.10 o 
 -18   5   2       13.83       24.40      8.76 o 
 -17   5   2       14.41       -6.88     13.41 o 
 -16   5   2       21.43       27.75      6.22 o 
 -15   5   2      322.85      310.23     12.73 o 
 -14   5   2       40.31       42.26      6.11 o 
 -13   5   2      766.74      703.39     16.86 o 
 -12   5   2       40.57       42.61      5.15 o 
 -11   5   2      711.58      681.98     15.68 o 
 -10   5   2      461.54      440.84     14.58 o 
  -9   5   2       52.44       46.54      4.76 o 
  -8   5   2      259.09      245.04     12.77 o 
  -7   5   2       31.35       12.97      4.78 o 
  -5   5   2       14.89        5.23      1.95 o 
  -4   5   2      326.94      336.22     13.61 o 
  -3   5   2      222.03      278.11     11.75 o 
  -2   5   2      392.76      384.98     12.59 o 
  -1   5   2      908.35      948.02     22.48 o 
   0   5   2      175.10      252.89     22.03 o 
   1   5   2      190.67      231.40     10.89 o 
   2   5   2      210.30      238.02      5.47 o 
   3   5   2        3.56        5.68      2.16 o 
   4   5   2      298.58      294.82      8.12 o 
   5   5   2        4.85        4.60      1.96 o 
   6   5   2      199.64      176.33      6.16 o 
   7   5   2        0.48        1.24      1.98 o 
   8   5   2      128.51      146.42      7.79 o 
   9   5   2      555.14      574.99     14.36 o 
  10   5   2       19.47        8.75      3.59 o 
  11   5   2        7.01        4.17      3.74 o 
  12   5   2       38.43       42.90      5.40 o 
  13   5   2     1778.46     1740.16     35.15 o 
  14   5   2        0.29        0.70      4.36 o 
  15   5   2       11.92       17.92      7.22 o 
  16   5   2      162.68      169.11     11.72 o 
  17   5   2       42.79       34.55      7.67 o 
  18   5   2       12.43        7.77      6.79 o 
 -17   6   2       26.67        7.60      7.62 o 
 -16   6   2        9.24        7.76     10.35 o 
 -15   6   2        0.33       -2.76      5.33 o 
 -14   6   2      210.52      209.35     13.19 o 
 -13   6   2      228.33      242.02     11.67 o 
 -12   6   2      588.68      561.90     17.12 o 
 -11   6   2      758.86      751.26     20.08 o 
 -10   6   2      115.16      115.63      7.53 o 
  -9   6   2      217.92      232.99      9.42 o 
  -8   6   2      244.20      259.48      9.46 o 
  -7   6   2     1298.71     1375.96     28.98 o 
  -6   6   2       42.85       44.58      6.83 o 
  -5   6   2       43.66       37.71      4.80 o 
  -4   6   2        0.91       -3.82      6.51 o 
  -3   6   2        7.17        4.93      3.31 o 
  -2   6   2       11.60       15.19      3.78 o 
  -1   6   2      287.59      323.11     12.21 o 
   1   6   2      115.50      111.97     16.41 o 
   2   6   2       10.15        1.64      2.59 o 
   3   6   2        1.89       -3.60      2.82 o 
   4   6   2        1.59        0.26      1.88 o 
   5   6   2        1.81       -0.22      1.97 o 
   6   6   2      299.84      286.34      7.43 o 
   7   6   2       44.11       42.59      4.10 o 
   8   6   2      164.21      153.30      6.93 o 
   9   6   2      125.39      133.60      8.56 o 
  10   6   2        0.51       -1.83      3.52 o 
  11   6   2      173.08      154.88      8.43 o 
  12   6   2      111.63      112.12      7.63 o 
  13   6   2        8.32        7.95      4.71 o 
  14   6   2      254.60      265.93     11.86 o 
  15   6   2      314.67      326.54     13.46 o 
  16   6   2        2.51        2.80      5.93 o 
  17   6   2        2.66        2.76      6.35 o 
 -16   7   2        6.07        1.18      6.14 o 
 -15   7   2       34.11       38.19     10.10 o 
 -14   7   2      153.35      157.83     11.45 o 
 -13   7   2       67.70       60.29      7.17 o 
 -12   7   2        0.90        6.00      5.47 o 
 -11   7   2        2.49        4.91      5.16 o 
 -10   7   2      496.75      497.29     15.77 o 
  -9   7   2        0.10       -6.46      3.88 o 
  -8   7   2      295.09      298.35     24.80 o 
  -7   7   2       11.96       11.94      5.06 o 
  -6   7   2     2103.27     2101.96     58.16 o 
  -5   7   2       24.36       22.64      7.95 o 
  -4   7   2       75.01       63.88      6.89 o 
  -3   7   2      571.89      578.46     19.77 o 
  -2   7   2       57.45       65.29      6.39 o 
  -1   7   2       32.43       37.12      5.25 o 
   0   7   2       24.77       16.85      4.41 o 
   1   7   2      633.20      617.99     20.13 o 
   2   7   2      418.86      413.19     14.72 o 
   3   7   2        0.61       -5.35      5.99 o 
   4   7   2       32.99       26.22      4.43 o 
   5   7   2        1.85        0.18      2.50 o 
   6   7   2      274.90      286.57      8.96 o 
   7   7   2       52.80       40.26      6.37 o 
   8   7   2      802.93      815.37     18.03 o 
   9   7   2        1.92       -0.51      3.99 o 
  10   7   2       77.99       78.94      5.99 o 
  11   7   2       42.08       45.20      5.43 o 
  12   7   2       25.48       35.59      5.35 o 
  13   7   2       20.01       18.48      5.18 o 
  14   7   2      164.30      168.95      9.93 o 
  15   7   2        3.13        1.32      6.30 o 
 -14   8   2        5.65        3.21      5.73 o 
 -13   8   2      408.00      461.31     20.11 o 
 -12   8   2       53.29       51.47      6.08 o 
 -11   8   2      333.45      371.81     18.06 o 
 -10   8   2       61.66       70.93      9.02 o 
  -9   8   2      742.99      754.97     28.15 o 
  -8   8   2        3.18        9.83      5.47 o 
  -7   8   2      230.58      260.20     13.37 o 
  -6   8   2      116.50      109.53      9.34 o 
  -5   8   2      137.14      129.47     12.64 o 
  -4   8   2       79.99       77.11      7.74 o 
  -3   8   2       16.94       21.67      5.18 o 
  -2   8   2        5.09        7.76      4.50 o 
  -1   8   2       19.09       25.53     13.40 o 
   0   8   2      159.73      160.76     12.85 o 
   1   8   2        7.67        7.19      4.09 o 
   2   8   2       12.13        7.92      4.59 o 
   3   8   2        7.01       -2.77      3.52 o 
   4   8   2       48.62       46.56     16.94 o 
   5   8   2      372.67      360.36     24.22 o 
   6   8   2      682.45      682.58     37.20 o 
   7   8   2      266.01      272.88     12.02 o 
   8   8   2      141.17      153.32     18.88 o 
   9   8   2      294.96      309.67     10.87 o 
  10   8   2        2.85       -4.88      3.96 o 
  11   8   2        0.06        3.01      4.67 o 
  12   8   2       25.94       22.11      5.81 o 
  13   8   2       94.60       75.54      7.98 o 
 -11   9   2        0.12        0.42      6.58 o 
 -10   9   2       28.16       30.62      7.63 o 
  -9   9   2       10.07       12.85      6.46 o 
  -8   9   2       51.46       48.36     10.54 o 
  -7   9   2        3.98        7.67      5.57 o 
  -6   9   2        0.91        3.62      5.16 o 
  -5   9   2       61.59       51.13      7.12 o 
  -4   9   2       60.39       65.94      7.82 o 
  -3   9   2       12.23       12.46      5.53 o 
  -2   9   2       87.43      104.34      9.97 o 
  -1   9   2       17.69       14.87      5.32 o 
   0   9   2       74.77       78.32      7.75 o 
   1   9   2      114.97      118.02      8.80 o 
   2   9   2      197.16      185.18     10.15 o 
   3   9   2        4.19        1.97      3.87 o 
   4   9   2        1.05       23.63      9.56 o 
   5   9   2       90.89       76.47     14.25 o 
   6   9   2       54.75       82.70     15.28 o 
   7   9   2       11.44        6.89     10.29 o 
   8   9   2       30.43       40.80     13.80 o 
   9   9   2      413.62      402.77     30.57 o 
  10   9   2      140.52      178.87     22.96 o 
  -6  10   2        1.09        3.57      5.83 o 
  -5  10   2       51.70       53.82      7.78 o 
  -4  10   2        9.02       10.33      6.02 o 
  -3  10   2      226.63      260.76     16.69 o 
  -2  10   2       33.64       31.50      7.97 o 
  -1  10   2       59.27       52.44      7.35 o 
   0  10   2      159.85      181.46     11.21 o 
   1  10   2       33.20       32.82      5.98 o 
   2  10   2       21.28       26.11      9.85 o 
   3  10   2        6.21        4.74      9.51 o 
   4  10   2       74.37       96.70     15.59 o 
   5  10   2       47.43       47.52     13.55 o 
 -21   1   3        2.11      -16.97      9.30 o 
 -20   1   3        0.41        1.86      7.05 o 
 -19   1   3      214.04      217.74     12.85 o 
 -18   1   3       40.11       50.88      6.52 o 
 -17   1   3       59.49       51.17      6.24 o 
 -16   1   3        2.64        1.08      3.91 o 
 -15   1   3       62.58       55.94      4.95 o 
 -14   1   3      205.16      227.88      7.28 o 
 -13   1   3       50.66       61.94      5.15 o 
 -12   1   3       82.73       82.20      3.95 o 
 -11   1   3       47.49       43.96      3.00 o 
 -10   1   3      306.57      293.43      5.98 o 
  -9   1   3      796.01      761.32     11.21 o 
  -8   1   3       13.50       20.20      1.99 o 
  -7   1   3      992.23     1196.49     14.90 o 
  -6   1   3     1313.06     1386.98     17.23 o 
  -5   1   3      593.99      572.41      7.72 o 
  -4   1   3      433.36      385.85      7.18 o 
  -3   1   3     7439.56     6987.42     79.18 o 
  -2   1   3    20325.32    19697.48    233.51 o 
  -1   1   3     2992.10     2912.31     42.82 o 
   0   1   3     2125.99     2347.46     67.93 o 
   1   1   3        0.03        5.03      1.25 o 
   2   1   3      358.39      360.17      7.58 o 
   3   1   3     2224.34     2430.58     36.35 o 
   4   1   3      331.38      358.37      9.32 o 
   5   1   3       34.40       26.40      1.87 o 
   6   1   3      303.00      270.42      6.80 o 
   7   1   3     1861.53     1967.57     32.42 o 
   8   1   3     2382.27     2626.63     39.06 o 
   9   1   3      710.72      778.35     17.82 o 
  10   1   3        0.00       -1.81      1.96 o 
  11   1   3      180.18      181.99      7.23 o 
  12   1   3      933.67      902.86     17.16 o 
  13   1   3     1841.03     1775.96     29.54 o 
  14   1   3      237.06      243.44     10.00 o 
  15   1   3       41.35       29.39      4.66 o 
  16   1   3       59.51       73.62      6.18 o 
  17   1   3        1.90        1.64      4.56 o 
  18   1   3        6.63       -2.29      4.90 o 
  19   1   3      172.13      207.30     11.56 o 
  20   1   3        8.91        8.51      6.01 o 
  21   1   3       27.67       33.90      8.08 o 
 -21   2   3      136.44      154.02     11.92 o 
 -20   2   3      159.99      161.51     10.45 o 
 -19   2   3        0.10        0.90      5.36 o 
 -18   2   3       12.70       14.63      4.97 o 
 -17   2   3        1.49        1.77      4.39 o 
 -16   2   3       35.96       42.24      5.20 o 
 -15   2   3      106.68      110.10      7.27 o 
 -14   2   3     3030.59     2776.04     40.48 o 
 -13   2   3      492.30      490.77     11.19 o 
 -12   2   3     1717.57     1690.21     22.79 o 
 -11   2   3      431.18      414.31      8.03 o 
 -10   2   3       94.42      102.92      4.03 o 
  -9   2   3      180.81      212.68      9.36 o 
  -8   2   3       38.77       35.28      2.04 o 
  -7   2   3      228.23      232.21      4.35 o 
  -6   2   3       66.88       69.77      3.43 o 
  -5   2   3      523.07      526.90      8.59 o 
  -4   2   3      485.30      432.50      7.17 o 
  -3   2   3      996.21      936.20     13.29 o 
  -2   2   3      599.15      619.47      8.73 o 
  -1   2   3      151.94      127.00      3.86 o 
   0   2   3    73742.23    73005.56   1036.35 o 
   1   2   3      621.20      503.20     10.98 o 
   2   2   3       99.27      103.25      3.60 o 
   3   2   3      772.17      776.18     13.26 o 
   4   2   3      216.46      181.41      4.62 o 
   5   2   3      541.06      547.41     14.26 o 
   6   2   3     1986.25     2336.49     29.61 o 
   7   2   3      360.01      424.89     12.29 o 
   8   2   3      781.97      851.30     17.01 o 
   9   2   3       54.49       43.97      2.88 o 
  10   2   3      570.67      581.08     10.67 o 
  11   2   3      141.69      148.66      6.05 o 
  12   2   3     2853.69     2820.46     37.82 o 
  13   2   3       62.75       59.26      4.66 o 
  14   2   3      755.62      662.36     14.62 o 
  15   2   3      177.56      166.85      7.88 o 
  16   2   3        3.75        6.38      4.49 o 
  17   2   3       59.28       59.71      6.91 o 
  18   2   3       21.85       24.80      5.76 o 
  19   2   3      230.24      262.28     12.00 o 
  20   2   3        1.44       -5.88      5.45 o 
 -20   3   3      250.31      266.09     12.59 o 
 -19   3   3      956.66     1015.57     23.51 o 
 -18   3   3       52.33       40.87      6.41 o 
 -17   3   3       73.74       69.64      6.74 o 
 -16   3   3      274.84      225.54     10.04 o 
 -15   3   3     1337.84     1280.51     23.64 o 
 -14   3   3      328.82      346.31     10.23 o 
 -13   3   3      283.01      294.63     10.81 o 
 -12   3   3      310.11      292.77      8.14 o 
 -11   3   3       44.88       40.97      3.66 o 
 -10   3   3       53.82       48.21      3.59 o 
  -9   3   3      203.04      211.44      5.55 o 
  -8   3   3      377.22      436.42      7.24 o 
  -7   3   3     1019.57     1086.78     13.91 o 
  -6   3   3      624.05      670.61     10.12 o 
  -5   3   3      138.32      176.89      5.75 o 
  -4   3   3     1688.62     1618.49     21.64 o 
  -3   3   3     1229.43     1180.13     17.03 o 
  -2   3   3      133.82      125.04      4.49 o 
  -1   3   3     1272.20     1346.93     19.10 o 
   0   3   3      392.47      393.42     12.47 o 
   1   3   3      861.89      900.11     18.21 o 
   2   3   3      493.26      481.51     11.13 o 
   3   3   3       13.91       15.29      1.35 o 
   4   3   3      117.31       96.92      2.97 o 
   5   3   3       28.01       50.69      2.53 o 
   6   3   3     1090.82     1047.66     14.97 o 
   7   3   3      376.85      366.85      7.78 o 
   8   3   3        4.89        1.63      1.53 o 
   9   3   3        5.38        0.49      2.15 o 
  10   3   3      108.16      103.39      6.77 o 
  11   3   3      126.08      121.90      4.25 o 
  12   3   3       36.16       35.21      3.53 o 
  13   3   3      795.10      755.12     15.34 o 
  14   3   3      449.81      459.02     12.41 o 
  15   3   3      100.48       91.36      5.88 o 
  16   3   3        1.37        2.66      4.86 o 
  17   3   3        5.78        1.75      4.08 o 
  18   3   3       15.26       22.16      5.12 o 
  19   3   3       29.32       36.05      5.93 o 
  20   3   3      192.18      188.31     14.24 o 
 -20   4   3       95.18      110.98     10.74 o 
 -19   4   3       39.34       37.79      6.69 o 
 -18   4   3      156.86      140.73      8.52 o 
 -17   4   3       74.70       71.79      6.42 o 
 -16   4   3       40.77       31.35      5.15 o 
 -15   4   3       87.31       83.60      5.85 o 
 -14   4   3        8.03        7.75      3.54 o 
 -13   4   3      422.18      427.22     10.83 o 
 -12   4   3      158.45      146.96      6.33 o 
 -11   4   3        1.91        4.28      2.87 o 
 -10   4   3       66.05       67.73      3.68 o 
  -9   4   3      201.37      193.89      5.58 o 
  -8   4   3     1306.70     1220.42     22.88 o 
  -7   4   3     1752.33     1845.56     30.13 o 
  -6   4   3        0.17       -2.35      1.97 o 
  -5   4   3      381.53      407.25      9.37 o 
  -4   4   3        0.97        1.00      1.05 o 
  -3   4   3      257.64      238.72     10.83 o 
  -2   4   3      357.40      382.08      8.76 o 
  -1   4   3       74.04       98.08      4.14 o 
   0   4   3     1375.87     1487.99     27.66 o 
   1   4   3     1664.36     1750.94     33.03 o 
   2   4   3        6.85        6.03      2.13 o 
   3   4   3     1493.62     1527.05     25.19 o 
   4   4   3      228.24      203.79      4.57 o 
   5   4   3       53.03       66.89      3.30 o 
   6   4   3      299.43      329.75      7.63 o 
   7   4   3      426.14      431.04     10.05 o 
   8   4   3     1076.03     1090.23     18.74 o 
   9   4   3     1088.21     1063.87     18.76 o 
  10   4   3      429.70      487.88     12.16 o 
  11   4   3      823.85      798.05     17.22 o 
  12   4   3      383.66      365.76     11.27 o 
  13   4   3        0.78       -0.38      3.78 o 
  14   4   3      427.43      421.87     19.46 o 
  15   4   3       96.45       91.13      9.26 o 
  16   4   3        8.25        4.69      5.81 o 
  17   4   3        1.48        0.83      6.17 o 
  18   4   3        1.70       -2.84      6.49 o 
  19   4   3       62.85       66.75     17.12 o 
 -19   5   3        1.43       -0.13      8.20 o 
 -18   5   3       13.71       16.93      8.79 o 
 -17   5   3       23.40       19.81      8.10 o 
 -16   5   3      114.08      104.29      9.63 o 
 -15   5   3      101.05      104.91      9.34 o 
 -14   5   3        0.00        5.83      5.41 o 
 -13   5   3      331.61      333.70     12.23 o 
 -12   5   3       99.32       98.99      7.18 o 
 -11   5   3        1.40       -4.76      3.66 o 
 -10   5   3      174.37      182.03      8.37 o 
  -9   5   3      713.06      763.49     17.47 o 
  -8   5   3      690.61      671.52     17.03 o 
  -7   5   3      581.70      551.24     16.91 o 
  -6   5   3     1220.12     1293.23     26.54 o 
  -3   5   3      442.37      253.04     14.48 o 
  -2   5   3       70.19       74.95      8.20 o 
  -1   5   3       16.11       11.46      3.17 o 
   0   5   3        9.74       13.16      2.87 o 
   1   5   3       23.98       28.45      2.17 o 
   2   5   3       31.53       36.79      6.64 o 
   3   5   3     1320.43     1356.48     24.95 o 
   4   5   3       15.88       21.68      1.84 o 
   5   5   3        0.81        2.59      1.48 o 
   6   5   3      324.16      368.34      9.14 o 
   7   5   3        4.03        5.72      2.31 o 
   8   5   3      443.15      405.61     11.09 o 
   9   5   3        2.77        2.59      3.12 o 
  10   5   3        0.92       -1.08      3.28 o 
  11   5   3       64.01       72.81      6.05 o 
  12   5   3       19.79       20.23      4.55 o 
  13   5   3        3.89       -3.38      4.02 o 
  14   5   3        3.73        5.12      4.54 o 
  15   5   3       45.81       42.27      9.51 o 
  16   5   3      155.54      162.02     11.67 o 
  17   5   3        1.59        3.51      6.37 o 
  18   5   3       33.97       56.12      8.89 o 
 -17   6   3       18.38       15.04      6.89 o 
 -16   6   3        4.47       -1.77      5.74 o 
 -15   6   3       13.26       11.96     13.39 o 
 -14   6   3      193.78      186.08     12.35 o 
 -13   6   3       24.63       24.73      5.97 o 
 -12   6   3      183.73      191.99     10.62 o 
 -11   6   3       55.04       47.59      6.06 o 
 -10   6   3      342.23      331.74     11.84 o 
  -9   6   3       60.64       55.02      5.47 o 
  -8   6   3      314.47      298.17     10.15 o 
  -7   6   3       28.65       27.13      3.57 o 
  -6   6   3      141.34      149.57     21.63 o 
  -5   6   3      399.60      416.69     15.83 o 
  -4   6   3       10.82       13.33      4.07 o 
  -3   6   3       34.45       27.99      4.64 o 
  -2   6   3       89.96       80.38      6.33 o 
  -1   6   3       63.96       58.16      7.16 o 
   0   6   3      610.79      639.88     26.55 o 
   1   6   3       37.09       24.67      6.68 o 
   2   6   3     2964.22     3083.46     67.61 o 
   3   6   3      147.63      142.15      5.64 o 
   4   6   3      106.92       91.32      5.96 o 
   5   6   3       42.15       40.45      6.19 o 
   6   6   3      873.50      892.37     17.63 o 
   7   6   3        3.48        8.89      2.87 o 
   8   6   3        0.08       -0.68      2.98 o 
   9   6   3       48.54       46.91      4.76 o 
  10   6   3     1408.07     1425.77     28.83 o 
  11   6   3       70.37       65.75      5.84 o 
  12   6   3     1293.10     1277.27     27.45 o 
  13   6   3      171.73      195.78     10.16 o 
  14   6   3      574.96      535.83     24.75 o 
  15   6   3        6.44        9.66      5.93 o 
  16   6   3        1.80       -8.09      5.75 o 
  17   6   3        8.83        5.23      7.15 o 
 -16   7   3        2.16        1.87      6.38 o 
 -15   7   3       15.44       16.16      6.54 o 
 -14   7   3       40.80       36.24      6.98 o 
 -13   7   3      631.13      666.55     21.26 o 
 -12   7   3       13.51       16.30      7.23 o 
 -11   7   3       17.45       22.52      5.28 o 
 -10   7   3      271.32      275.40     12.02 o 
  -9   7   3        1.74        4.01      5.06 o 
  -8   7   3       84.44       91.93      8.89 o 
  -7   7   3       45.10       43.85     12.02 o 
  -6   7   3       26.42       20.14      5.33 o 
  -5   7   3       45.81       54.37      6.72 o 
  -4   7   3      166.15      165.70     10.27 o 
  -3   7   3       27.46       37.98      8.96 o 
  -2   7   3        4.10        0.54      3.51 o 
  -1   7   3        0.44        3.29      3.44 o 
   0   7   3        5.70        2.66      3.70 o 
   1   7   3      536.39      593.25     19.25 o 
   2   7   3       46.05       45.27      4.71 o 
   3   7   3       75.42       89.50     12.65 o 
   4   7   3      141.10      154.91     12.59 o 
   5   7   3       37.69       42.09      6.92 o 
   6   7   3      162.98      160.47      9.65 o 
   7   7   3       43.03       41.78      4.65 o 
   8   7   3       33.36       28.02      5.62 o 
   9   7   3      137.67      137.50      7.27 o 
  10   7   3       76.40       88.62      9.13 o 
  11   7   3       73.83       72.45      6.14 o 
  12   7   3       19.05       16.38      6.85 o 
  13   7   3      107.57      110.23      7.93 o 
  14   7   3       36.78       50.38      9.58 o 
  15   7   3       95.38       86.19      8.15 o 
 -14   8   3       42.53       38.82      6.90 o 
 -13   8   3      127.53      140.90      9.08 o 
 -12   8   3      347.91      373.37     19.06 o 
 -11   8   3      632.71      659.21     25.76 o 
 -10   8   3       37.40       46.78      8.33 o 
  -9   8   3       31.98       35.69     12.90 o 
  -8   8   3       13.00       17.73      6.16 o 
  -7   8   3       13.87       18.34      5.81 o 
  -6   8   3        4.00        7.28      5.90 o 
  -5   8   3       35.15       30.31      6.09 o 
  -4   8   3      151.47      172.21     10.94 o 
  -3   8   3      513.71      516.07     19.02 o 
  -2   8   3      102.15      100.69      8.32 o 
  -1   8   3       84.07       89.35     11.80 o 
   0   8   3      158.42      183.14      9.71 o 
   1   8   3        0.00       -4.83      3.58 o 
   2   8   3      230.62      242.00     10.45 o 
   3   8   3       21.82       18.55      9.03 o 
   4   8   3      167.56      158.22     17.39 o 
   5   8   3       27.45       31.70     10.18 o 
   6   8   3        0.79       -2.14      7.47 o 
   7   8   3      300.84      345.10     25.99 o 
   8   8   3       13.14       11.80      5.31 o 
   9   8   3       67.25       58.31      7.46 o 
  10   8   3        4.71        3.90      4.16 o 
  11   8   3      290.64      278.45     11.75 o 
  12   8   3       41.36       37.77      6.27 o 
  13   8   3       57.19       48.22      7.06 o 
 -11   9   3       53.88       54.07      9.14 o 
 -10   9   3       73.15       70.77     17.14 o 
  -9   9   3       94.84      100.41     16.74 o 
  -8   9   3        5.29        4.96      5.86 o 
  -7   9   3       64.74       74.20      8.80 o 
  -6   9   3       39.01       43.76      7.25 o 
  -5   9   3        0.02       -9.33      4.66 o 
  -4   9   3       69.56       66.20      7.90 o 
  -3   9   3       93.70       65.43      7.86 o 
  -2   9   3       38.25       42.54      6.73 o 
  -1   9   3        4.77       -3.09      4.36 o 
   0   9   3       65.00       72.06     18.66 o 
   1   9   3       52.24       49.52      6.58 o 
   2   9   3       19.98       14.56      9.23 o 
   3   9   3        2.47        5.25      7.87 o 
   4   9   3        0.22        6.49      9.14 o 
   5   9   3      704.06      727.64     39.37 o 
   6   9   3        3.95        3.50      9.81 o 
   7   9   3        0.01       -0.40      9.78 o 
   8   9   3      200.48      220.30     24.34 o 
   9   9   3        2.19      -10.43      9.61 o 
  10   9   3        4.33       22.11     12.31 o 
  -6  10   3       85.94       93.96     14.67 o 
  -5  10   3        4.72        5.21      6.02 o 
  -4  10   3      119.14      134.56     10.94 o 
  -3  10   3       40.38       44.66      7.56 o 
  -2  10   3       54.81       48.92      7.49 o 
  -1  10   3       81.40       56.22      7.41 o 
   0  10   3        0.30        0.15      4.70 o 
   1  10   3        2.17      -13.33      7.92 o 
   2  10   3        0.58        3.89      8.95 o 
   3  10   3       28.80       19.50     10.56 o 
   4  10   3       18.80        7.95      9.96 o 
   5  10   3        0.37       -1.02      9.32 o 
 -21   0   4      122.52       97.12     17.50 o 
 -20   0   4       36.36       52.98     14.13 o 
 -19   0   4       44.51       30.35     12.07 o 
 -18   0   4       34.17       65.03     13.04 o 
 -17   0   4      165.81      183.31     14.22 o 
 -16   0   4      658.03      609.46     18.89 o 
 -14   0   4     4100.98     3599.56     63.60 o 
 -13   0   4       15.67       19.50      4.33 o 
 -12   0   4     7498.59     7279.98    117.83 o 
 -11   0   4      655.99      659.25     14.82 o 
 -10   0   4      226.25      308.14      8.46 o 
  -9   0   4       21.25       12.80      2.62 o 
  -8   0   4       62.45       44.63      3.67 o 
  -7   0   4     8324.96     8274.76    146.29 o 
  -6   0   4        0.13        2.12      1.88 o 
  -5   0   4      263.48      307.94     10.17 o 
  -4   0   4      183.93      148.72      9.59 o 
  -3   0   4     6370.12     6491.69    117.48 o 
  -2   0   4    18996.03    17593.37    366.52 o 
  -1   0   4     1212.40     1064.57     28.39 o 
   0   0   4    23627.28    22855.31    460.39 o 
   1   0   4     6434.24     6291.19    111.11 o 
   2   0   4      968.53      907.86     23.26 o 
   3   0   4      669.53      567.63     12.18 o 
   4   0   4       39.63       35.20      2.84 o 
   5   0   4     8102.83     7627.63    156.07 o 
   6   0   4     1907.67     1985.08     38.74 o 
   7   0   4     3094.29     3196.81     60.79 o 
   8   0   4        9.42       20.69      2.85 o 
   9   0   4     1164.35     1129.07     22.11 o 
  10   0   4     2626.60     2709.59     53.76 o 
  11   0   4     2250.95     2041.26     42.38 o 
  12   0   4    11024.87    10711.15    228.76 o 
  13   0   4     2791.30     2607.97     62.70 o 
  14   0   4      404.11      329.18     15.71 o 
  15   0   4      111.68      145.77     19.54 o 
  16   0   4       85.87       65.25     13.98 o 
  17   0   4      112.87      112.06     15.81 o 
  18   0   4        6.17       -1.03      5.80 o 
  19   0   4      217.44      253.72     14.69 o 
  20   0   4      121.92      125.23     16.97 o 
  21   0   4       19.66        7.52     11.63 o 
 -21   1   4       83.26       82.09     11.49 o 
 -20   1   4        0.81        2.43      7.77 o 
 -19   1   4      285.97      288.12     14.47 o 
 -18   1   4      100.27       88.43      7.82 o 
 -17   1   4        2.47       -1.92      4.43 o 
 -16   1   4       24.15       31.56      5.98 o 
 -15   1   4        2.84        1.38      3.61 o 
 -14   1   4        0.91       -2.79      2.86 o 
 -13   1   4     1581.85     1463.96     20.72 o 
 -12   1   4       95.90      103.72      4.39 o 
 -11   1   4      499.28      499.17      9.31 o 
 -10   1   4      416.19      405.14      7.32 o 
  -9   1   4     2473.84     2564.55     30.01 o 
  -8   1   4      411.39      472.84      7.50 o 
  -7   1   4      718.80      748.58     10.90 o 
  -6   1   4        1.31       -1.06      1.96 o 
  -5   1   4     1908.02     1893.11     25.59 o 
  -4   1   4     1767.36     1734.88     23.68 o 
  -3   1   4     1540.42     1474.66     20.12 o 
  -2   1   4     6459.09     6131.14     89.61 o 
  -1   1   4    13346.45    12771.82    184.86 o 
   0   1   4    20084.79    19682.63    306.93 o 
   1   1   4     2935.45     2913.77     46.47 o 
   2   1   4     3561.83     3575.41     48.82 o 
   3   1   4      143.17      114.86      3.25 o 
   4   1   4      343.38      341.81     10.31 o 
   5   1   4      740.02      834.33     31.09 o 
   6   1   4      403.45      438.53      9.97 o 
   7   1   4      309.14      334.48      8.25 o 
   8   1   4      143.41      135.13      3.97 o 
   9   1   4      523.59      565.34     10.52 o 
  10   1   4       77.80       77.98      4.65 o 
  11   1   4      674.29      688.02     15.29 o 
  12   1   4      453.76      471.73     13.19 o 
  13   1   4      554.29      528.76     12.55 o 
  14   1   4     3515.17     3445.11     57.04 o 
  15   1   4      349.43      299.95     12.03 o 
  16   1   4       44.11       34.86      5.14 o 
  17   1   4      275.42      301.82     11.66 o 
  18   1   4        3.45        2.77      5.06 o 
  19   1   4       40.38       48.59      6.85 o 
  20   1   4        1.70       -0.65      5.94 o 
 -21   2   4       21.32       28.49      9.17 o 
 -20   2   4      253.66      328.85     28.09 o 
 -19   2   4       79.73       74.69      7.87 o 
 -18   2   4       20.21       13.78      5.06 o 
 -17   2   4        2.30        3.25      5.06 o 
 -16   2   4      372.49      373.46     11.47 o 
 -15   2   4       65.34       76.27      6.19 o 
 -14   2   4       28.46       26.43      4.27 o 
 -13   2   4      290.73      340.02     12.07 o 
 -12   2   4       20.82       26.78      3.97 o 
 -11   2   4     1009.35     1008.77     14.89 o 
 -10   2   4       43.13       37.72      2.63 o 
  -9   2   4     1311.35     1409.10     16.97 o 
  -8   2   4       87.23      108.51      3.62 o 
  -7   2   4     1626.44     1726.32     21.74 o 
  -6   2   4      403.40      329.39      5.92 o 
  -5   2   4     5893.80     6026.62     72.36 o 
  -4   2   4       69.43       92.30      3.05 o 
  -3   2   4     4450.53     4313.92     58.98 o 
  -2   2   4     1840.74     1845.53     24.14 o 
  -1   2   4    34252.98    34116.45    491.61 o 
   0   2   4     2074.20     1954.03     32.03 o 
   1   2   4     2156.39     2391.48     43.37 o 
   2   2   4     4631.60     4633.98     82.39 o 
   3   2   4     2882.05     3075.92     46.28 o 
   4   2   4      275.74      282.79      5.93 o 
   5   2   4     2219.25     2411.13     35.09 o 
   6   2   4     1456.83     1426.96     20.88 o 
   7   2   4       49.04       63.78      2.55 o 
   8   2   4      147.97      133.16      4.52 o 
   9   2   4        3.56       10.01      2.22 o 
  10   2   4      110.72      124.20      4.71 o 
  11   2   4      898.23      911.78     16.63 o 
  12   2   4      662.49      660.04     13.93 o 
  13   2   4     1689.28     1636.10     25.85 o 
  14   2   4      267.77      245.52      8.94 o 
  15   2   4       50.35       39.54      5.21 o 
  16   2   4       59.12       84.78      6.89 o 
  17   2   4       25.15       22.04      5.26 o 
  18   2   4       48.80       42.15      6.30 o 
  19   2   4        2.01        0.18      5.80 o 
  20   2   4       26.41       23.99      7.87 o 
 -20   3   4       91.12      102.30     12.50 o 
 -19   3   4       98.97      108.65      9.64 o 
 -18   3   4       28.31       34.70      6.75 o 
 -17   3   4       83.33       63.28      7.08 o 
 -16   3   4        0.92       -0.38      4.24 o 
 -15   3   4      229.23      234.39      9.25 o 
 -14   3   4      512.06      452.49     11.78 o 
 -13   3   4      248.81      250.25      8.67 o 
 -12   3   4      342.44      362.80     11.33 o 
 -11   3   4       36.72       37.77      3.25 o 
 -10   3   4      971.49      962.61     17.58 o 
  -9   3   4        5.45        5.66      2.04 o 
  -8   3   4      254.48      247.81      5.78 o 
  -7   3   4      629.75      645.17      9.69 o 
  -6   3   4     1236.58     1274.68     17.38 o 
  -5   3   4      135.20      115.52      3.15 o 
  -4   3   4        0.70        1.25      1.26 o 
  -3   3   4      667.71      684.38     10.79 o 
  -2   3   4       24.70       25.03      1.68 o 
  -1   3   4     1472.65     1604.61     32.31 o 
   0   3   4       54.94       43.79      2.13 o 
   1   3   4     2338.89     2481.87     45.88 o 
   2   3   4     7583.81     7965.28    125.96 o 
   3   3   4     3742.38     3811.57     51.90 o 
   4   3   4      311.84      265.29      5.67 o 
   5   3   4     2721.83     2872.24     38.45 o 
   6   3   4        4.65        6.21      1.79 o 
   7   3   4      231.30      231.53      7.58 o 
   8   3   4      522.19      583.01     11.71 o 
   9   3   4      877.86      887.38     18.58 o 
  10   3   4      682.14      682.73     14.08 o 
  11   3   4        0.39        0.46      3.01 o 
  12   3   4      359.93      322.21      7.08 o 
  13   3   4      281.70      288.96      8.66 o 
  14   3   4       61.06       53.18      4.62 o 
  15   3   4        2.99        0.57      3.45 o 
  16   3   4       62.04       57.34      5.28 o 
  17   3   4      103.36      105.88      7.18 o 
  18   3   4       39.24       39.26      7.03 o 
  19   3   4        0.09        4.13      4.97 o 
  20   3   4       18.96       10.99      5.36 o 
 -20   4   4       57.43       56.16      7.71 o 
 -19   4   4      126.94      131.06      9.62 o 
 -18   4   4        8.22       11.22      5.52 o 
 -17   4   4       75.23       67.33      7.16 o 
 -16   4   4      403.96      396.79     12.45 o 
 -15   4   4       85.64       77.21      6.20 o 
 -14   4   4      278.09      272.89      9.80 o 
 -13   4   4     1099.12     1067.26     21.37 o 
 -12   4   4       11.36        7.23      3.52 o 
 -11   4   4       16.54       26.30      3.81 o 
 -10   4   4        0.04       -0.34      3.62 o 
  -9   4   4       71.27       84.85      4.95 o 
  -8   4   4       13.43        4.58      1.88 o 
  -7   4   4      361.83      386.11     11.88 o 
  -6   4   4       63.98       55.71      3.12 o 
  -5   4   4        1.77       11.45      2.17 o 
  -4   4   4     1083.90     1057.88     24.88 o 
  -3   4   4        1.24        2.22      1.42 o 
  -2   4   4     4492.78     4646.06     68.46 o 
  -1   4   4     1229.73     1209.77     17.63 o 
   0   4   4     8232.20     8575.61    135.07 o 
   1   4   4      325.69      346.73      8.31 o 
   2   4   4     5003.94     5518.15    104.87 o 
   3   4   4       57.48       47.01      3.32 o 
   4   4   4       41.16       26.04      1.88 o 
   5   4   4       19.73       29.23      2.21 o 
   6   4   4     2000.98     2067.82     28.90 o 
   7   4   4      259.59      254.65      6.31 o 
   8   4   4      800.42      844.77     15.56 o 
   9   4   4       78.25       79.75      5.23 o 
  10   4   4      230.99      206.76      8.08 o 
  11   4   4      269.22      258.32     12.93 o 
  12   4   4       99.13       84.04      6.66 o 
  13   4   4      151.80      144.20      8.77 o 
  14   4   4        4.97       11.33      5.24 o 
  15   4   4       15.21       10.10      5.46 o 
  16   4   4       17.41       22.28      6.39 o 
  17   4   4       28.32       26.43      7.41 o 
  18   4   4       20.52       29.60      8.37 o 
  19   4   4        0.37        7.88     10.26 o 
 -19   5   4      239.73      252.36     22.82 o 
 -18   5   4       80.23       91.12     11.81 o 
 -17   5   4       66.15       57.83     11.61 o 
 -16   5   4        3.95        9.18      5.99 o 
 -15   5   4       10.57        1.49      5.26 o 
 -14   5   4      419.11      415.13     14.24 o 
 -13   5   4      121.37      141.50      8.72 o 
 -12   5   4      242.83      210.42      9.80 o 
 -11   5   4      180.39      169.80      8.74 o 
 -10   5   4       61.82       59.32      5.64 o 
  -9   5   4       56.72       58.74      6.51 o 
  -8   5   4      249.89      233.63      9.07 o 
  -7   5   4      886.73      932.43     22.31 o 
  -6   5   4        0.87        0.62      1.68 o 
  -5   5   4        9.46        0.10      1.88 o 
  -4   5   4       58.11       58.50     11.87 o 
  -3   5   4     1005.16     1046.71     25.44 o 
  -2   5   4     1242.97     1361.60     38.67 o 
  -1   5   4      755.76      711.88     14.31 o 
   0   5   4       48.44       55.59      3.69 o 
   1   5   4     4353.97     4301.60     77.61 o 
   2   5   4       12.19       12.25      2.85 o 
   3   5   4      326.09      320.04     10.72 o 
   4   5   4      106.94       91.64      7.40 o 
   5   5   4       24.80       14.12      2.28 o 
   6   5   4      440.29      449.29     11.13 o 
   7   5   4       28.25       29.87      3.84 o 
   8   5   4      463.60      485.49     12.50 o 
   9   5   4      233.71      225.20      8.76 o 
  10   5   4      559.61      532.57     14.14 o 
  11   5   4       83.20       72.51      6.15 o 
  12   5   4      104.33       98.76      7.13 o 
  13   5   4      121.30      114.48      7.86 o 
  14   5   4       67.49       52.66      7.23 o 
  15   5   4        9.94        5.83      6.74 o 
  16   5   4        4.92       10.89      6.42 o 
  17   5   4       33.59       39.87      8.20 o 
  18   5   4        2.43        4.28      6.62 o 
 -17   6   4        6.09        1.21      6.25 o 
 -16   6   4       16.12       15.36      9.72 o 
 -15   6   4       56.27       39.39      8.23 o 
 -14   6   4      193.45      186.88     11.40 o 
 -13   6   4       47.55       52.02      6.79 o 
 -12   6   4      523.86      543.06     16.80 o 
 -11   6   4      555.42      561.47     16.63 o 
 -10   6   4        5.15       13.10      5.83 o 
  -9   6   4      601.22      614.13     16.56 o 
  -8   6   4       85.21       85.11      5.75 o 
  -7   6   4      231.20      232.78     11.00 o 
  -6   6   4      503.31      503.98     43.71 o 
  -5   6   4      290.84      283.92     12.56 o 
  -4   6   4     1182.86     1225.10     35.62 o 
  -3   6   4       81.62      102.76      7.62 o 
  -2   6   4      600.29      555.11     35.70 o 
  -1   6   4       33.94       27.59      9.51 o 
   0   6   4      676.07      715.41     21.76 o 
   1   6   4      209.92      195.32      8.34 o 
   2   6   4        1.67        9.64      2.91 o 
   3   6   4        2.59       -2.43      3.14 o 
   4   6   4      736.32      742.56     18.41 o 
   5   6   4      901.09      917.81     22.03 o 
   6   6   4      242.59      247.64      7.75 o 
   7   6   4       11.89       13.92      2.58 o 
   8   6   4      261.28      244.40      8.70 o 
   9   6   4        5.93       -2.18      3.22 o 
  10   6   4      472.17      489.53     16.31 o 
  11   6   4       33.73       25.17      4.79 o 
  12   6   4      100.77      115.12      7.79 o 
  13   6   4      374.39      373.98     15.15 o 
  14   6   4       36.94       26.90      5.95 o 
  15   6   4      222.67      237.07     12.88 o 
  16   6   4      139.92      144.51     11.09 o 
  17   6   4      180.03      209.25     13.62 o 
 -16   7   4       21.79       21.74      7.16 o 
 -15   7   4      241.49      280.80     21.97 o 
 -14   7   4       63.63       65.71      8.23 o 
 -13   7   4       44.68       30.79      6.66 o 
 -12   7   4      129.34      124.41      9.06 o 
 -11   7   4      176.43      155.00     14.79 o 
 -10   7   4       66.88       63.98      5.59 o 
  -9   7   4       93.15       99.78      9.88 o 
  -8   7   4      200.61      212.60     12.79 o 
  -7   7   4        5.00        3.74     14.82 o 
  -6   7   4       35.93       32.77      5.89 o 
  -5   7   4        3.29        1.74      4.13 o 
  -4   7   4      256.14      245.71     12.00 o 
  -3   7   4       10.42       10.51      4.38 o 
  -2   7   4       67.98       71.95      6.73 o 
  -1   7   4      154.43      151.05     12.62 o 
   0   7   4       68.48       76.58     11.53 o 
   1   7   4     1389.19     1387.15     38.54 o 
   2   7   4      141.68      130.92     11.83 o 
   3   7   4      522.21      518.90     21.89 o 
   4   7   4       92.14       85.47      6.21 o 
   5   7   4      118.78      103.50      6.88 o 
   6   7   4        0.07        1.19      5.40 o 
   7   7   4      107.32      123.82      8.24 o 
   8   7   4      374.08      370.99     10.62 o 
   9   7   4        0.82       -5.16      3.68 o 
  10   7   4        6.43        8.81      3.87 o 
  11   7   4      112.26      112.90      8.64 o 
  12   7   4       62.59       59.31      6.14 o 
  13   7   4       51.22       57.69     11.87 o 
  14   7   4      152.35      154.55     11.85 o 
  15   7   4       39.18       53.24      9.83 o 
 -14   8   4       52.91       50.89     10.09 o 
 -13   8   4        3.51        4.20      7.43 o 
 -12   8   4       68.49       91.74     11.30 o 
 -11   8   4       16.90       19.38     13.24 o 
 -10   8   4      154.12      168.93     13.42 o 
  -9   8   4        7.04        5.05      5.90 o 
  -8   8   4       38.62       44.05      7.50 o 
  -7   8   4       74.92       67.40      8.30 o 
  -6   8   4       10.80       14.76      5.57 o 
  -5   8   4      137.16      134.68     10.33 o 
  -4   8   4        2.72       -2.61      5.44 o 
  -3   8   4       94.22       93.03     12.35 o 
  -2   8   4        8.95       21.44      5.09 o 
  -1   8   4        0.71       -2.77      3.93 o 
   0   8   4       14.33       18.25      4.48 o 
   1   8   4       64.54       60.55      5.59 o 
   2   8   4       59.22       31.59      9.79 o 
   3   8   4       34.30       45.51     11.15 o 
   4   8   4      124.29      100.94     15.13 o 
   5   8   4      329.07      288.33     22.23 o 
   6   8   4        6.43       24.17     10.32 o 
   7   8   4     1051.77     1067.40     33.02 o 
   8   8   4      150.85      157.51     11.24 o 
   9   8   4        4.47        5.55     10.49 o 
  10   8   4      106.75      124.38     10.19 o 
  11   8   4      147.01      154.62      8.30 o 
  12   8   4       32.92       25.14      5.61 o 
  13   8   4       68.59       51.68      6.43 o 
 -11   9   4      149.69      127.07     12.88 o 
 -10   9   4       54.96       68.40     18.22 o 
  -9   9   4       88.75       97.86     20.37 o 
  -8   9   4      121.52      160.47     12.75 o 
  -7   9   4       13.03        6.93      7.15 o 
  -6   9   4        0.83        8.26      5.77 o 
  -5   9   4       11.16        1.70      5.41 o 
  -4   9   4        5.72       11.71      5.64 o 
  -3   9   4       74.15       75.58     13.44 o 
  -2   9   4        1.46       -1.03      4.91 o 
  -1   9   4      121.67      125.96     12.98 o 
   0   9   4       30.71       29.66      5.38 o 
   1   9   4        1.32      -10.25      7.06 o 
   2   9   4       19.38       11.51      9.23 o 
   3   9   4      171.49      161.86     18.80 o 
   4   9   4       66.61      107.21     16.53 o 
   5   9   4      141.30      145.98     18.83 o 
   6   9   4       43.82       58.65     13.41 o 
   7   9   4      309.35      315.87     26.38 o 
   8   9   4       66.16       64.32     15.52 o 
   9   9   4        7.00       16.52     12.08 o 
  10   9   4       11.93        6.06     12.05 o 
  -5  10   4       68.31       63.77      8.62 o 
  -4  10   4        5.54        7.58      5.99 o 
  -3  10   4      126.64      125.98     17.65 o 
  -2  10   4      132.29      150.45     10.91 o 
  -1  10   4       37.56       43.75     11.47 o 
   0  10   4       12.23       16.02     10.13 o 
   1  10   4       74.88       43.22     12.10 o 
   2  10   4        1.74      -11.60      8.30 o 
   3  10   4       11.09       25.84     11.20 o 
   4  10   4       14.20       14.09     10.66 o 
 -21   1   5       38.97       49.61     11.68 o 
 -20   1   5       65.16       95.80     11.39 o 
 -19   1   5       41.38       36.00      9.30 o 
 -18   1   5       30.37       36.13      7.38 o 
 -17   1   5       93.71      100.90     10.14 o 
 -16   1   5      180.92      181.81      8.69 o 
 -15   1   5      313.34      277.37      9.59 o 
 -14   1   5      530.84      456.86     11.18 o 
 -13   1   5     2548.96     2547.95     31.24 o 
 -12   1   5       16.56       23.54      3.96 o 
 -11   1   5      198.91      190.02      5.34 o 
 -10   1   5       54.61       55.50      3.59 o 
  -9   1   5      866.99      863.74     13.73 o 
  -8   1   5     1713.83     1811.88     24.54 o 
  -7   1   5     1650.82     1667.37     22.44 o 
  -6   1   5     1900.94     1748.95     23.12 o 
  -5   1   5     1208.17     1130.94     18.91 o 
  -4   1   5      160.12      142.81      4.58 o 
  -3   1   5      827.31      792.04     12.39 o 
  -2   1   5     1030.80      885.64     14.51 o 
  -1   1   5     8721.99     8527.37    134.00 o 
   0   1   5     1164.01     1262.05     19.21 o 
   1   1   5     3636.24     3545.96     56.59 o 
   2   1   5     1695.03     1611.73     24.50 o 
   3   1   5      438.71      491.39      9.90 o 
   4   1   5      102.23      129.51      4.38 o 
   5   1   5        6.04       15.21      1.66 o 
   6   1   5      840.48      900.24     23.97 o 
   7   1   5      604.63      665.10     10.49 o 
   8   1   5      216.39      195.02      5.11 o 
   9   1   5      274.43      306.27      6.79 o 
  10   1   5        0.06       -1.36      1.85 o 
  11   1   5      900.60      847.59     21.92 o 
  12   1   5      555.52      536.05     12.36 o 
  13   1   5      888.69      870.87     18.95 o 
  14   1   5        4.00       -2.16      4.07 o 
  15   1   5       23.07       12.55      4.54 o 
  16   1   5       87.93       86.42      7.12 o 
  17   1   5        3.09       -1.00      4.48 o 
  18   1   5       94.65       94.28      7.87 o 
  19   1   5       19.84       10.59      5.66 o 
  20   1   5       49.73       54.64      7.51 o 
 -21   2   5      274.94      288.86     17.97 o 
 -20   2   5      412.52      511.68     21.07 o 
 -19   2   5       19.28       12.35      8.64 o 
 -18   2   5        0.97        8.52      5.33 o 
 -17   2   5       94.25       87.50      9.35 o 
 -16   2   5      218.56      207.64     10.19 o 
 -15   2   5      337.12      286.33      9.91 o 
 -14   2   5      144.42      143.79      6.88 o 
 -13   2   5      162.47      162.30      6.89 o 
 -12   2   5      304.10      329.85      9.80 o 
 -11   2   5      457.90      415.63     10.34 o 
 -10   2   5      623.68      560.78     10.37 o 
  -9   2   5      229.96      212.63      5.37 o 
  -8   2   5       58.93       48.43      2.83 o 
  -7   2   5        3.75        5.84      1.77 o 
  -6   2   5        6.61        7.08      2.53 o 
  -5   2   5      332.91      298.02      5.43 o 
  -4   2   5       13.71       25.39      1.84 o 
  -3   2   5     1396.22     1352.89     19.89 o 
  -2   2   5        7.64        4.94      1.52 o 
  -1   2   5     7471.23     7772.33    124.49 o 
   0   2   5     2789.36     3043.20     54.87 o 
   1   2   5     4494.12     4528.24     80.66 o 
   2   2   5        2.64       -2.63      1.32 o 
   3   2   5       82.24       81.10      3.88 o 
   4   2   5      229.67      279.11      6.63 o 
   5   2   5       28.58        8.96      2.36 o 
   6   2   5     4137.48     4350.78     60.38 o 
   7   2   5       21.10       15.91      2.08 o 
   8   2   5       83.80       70.95      3.03 o 
   9   2   5       38.79       22.16      2.41 o 
  10   2   5       47.07       48.54      3.32 o 
  11   2   5        0.63       -1.88      2.82 o 
  12   2   5      178.82      181.98      7.31 o 
  13   2   5     1267.13     1328.54     23.55 o 
  14   2   5       76.17       54.02      5.42 o 
  15   2   5       79.56       72.91      6.30 o 
  16   2   5      402.10      391.78     12.51 o 
  17   2   5      124.54      143.01      8.63 o 
  18   2   5        3.53        0.73      4.93 o 
  19   2   5       64.05       58.30      7.21 o 
  20   2   5       88.74      110.44      8.94 o 
 -20   3   5       19.66       17.47      7.00 o 
 -19   3   5      213.60      222.67     13.76 o 
 -18   3   5       12.22        9.92      8.80 o 
 -17   3   5      220.04      177.92     10.50 o 
 -16   3   5       81.31       70.99      7.59 o 
 -15   3   5       64.26       48.60      5.88 o 
 -14   3   5        5.15       17.44     10.72 o 
 -13   3   5     1236.37     1156.78     23.13 o 
 -12   3   5      554.36      524.54     13.18 o 
 -11   3   5       12.96        2.13      4.87 o 
 -10   3   5       26.09       29.87      4.13 o 
  -9   3   5       14.13        4.95      2.86 o 
  -8   3   5     1694.60     1671.78     24.37 o 
  -7   3   5      662.68      733.77     11.57 o 
  -6   3   5        0.09       -2.00      1.00 o 
  -5   3   5       20.38       15.90      2.79 o 
  -4   3   5        0.89       -1.88      0.99 o 
  -3   3   5     1470.16     1494.33     23.53 o 
  -2   3   5     5601.23     5693.82     77.16 o 
  -1   3   5      795.46      801.51     11.54 o 
   0   3   5      863.03      840.88     15.33 o 
   1   3   5      299.72      279.93      6.53 o 
   2   3   5     2969.01     3102.41     57.23 o 
   3   3   5        0.28        0.62      1.41 o 
   4   3   5     1306.29     1363.20     20.65 o 
   5   3   5     1855.43     1822.80     25.44 o 
   6   3   5      384.14      402.39      7.90 o 
   7   3   5      642.76      678.60     12.45 o 
   8   3   5       80.54       99.11      4.88 o 
   9   3   5        0.15        1.83      1.99 o 
  10   3   5      407.06      414.23     11.22 o 
  11   3   5       14.48       18.85      3.74 o 
  12   3   5       98.57       88.54      6.40 o 
  13   3   5        4.13        3.60      3.18 o 
  14   3   5      428.95      425.35     10.84 o 
  15   3   5       39.11       52.01      4.57 o 
  16   3   5        0.06        0.17      3.44 o 
  17   3   5      203.60      196.61      8.88 o 
  18   3   5       24.34       28.14      6.44 o 
  19   3   5       85.89       84.81      6.91 o 
 -20   4   5        0.04      -10.82      6.20 o 
 -19   4   5      187.61      166.62     10.61 o 
 -18   4   5        2.69        1.28      5.49 o 
 -17   4   5      146.08      129.63      8.85 o 
 -16   4   5       12.21       10.45      4.72 o 
 -15   4   5       47.86       48.75      5.46 o 
 -14   4   5        0.01       -8.63      4.31 o 
 -13   4   5      213.67      193.28      8.41 o 
 -12   4   5      282.14      274.29      9.15 o 
 -11   4   5       93.67       94.23      5.64 o 
 -10   4   5      213.93      218.26      7.59 o 
  -9   4   5       80.14       79.69      5.22 o 
  -8   4   5        0.21       -1.49      1.69 o 
  -7   4   5      937.48      968.55     15.00 o 
  -6   4   5        2.07        6.35      1.72 o 
  -5   4   5      189.71      190.39      7.37 o 
  -4   4   5      504.74      518.95     11.00 o 
  -3   4   5       76.37      103.75      3.69 o 
  -2   4   5      184.80      159.37      3.90 o 
  -1   4   5     2631.02     2680.42     40.15 o 
   0   4   5      340.05      366.03      7.47 o 
   1   4   5    12254.18    12434.21    218.43 o 
   2   4   5      162.69      188.34      6.36 o 
   3   4   5      839.04      822.29     15.15 o 
   4   4   5     2167.95     2202.08     28.24 o 
   5   4   5      553.70      545.00     10.08 o 
   6   4   5      366.06      427.15      9.20 o 
   7   4   5      320.75      267.60      6.91 o 
   8   4   5       17.66       20.88      3.37 o 
   9   4   5      221.04      196.52      7.65 o 
  10   4   5       56.68       61.08      5.50 o 
  11   4   5      690.20      645.63     16.42 o 
  12   4   5      291.23      263.91     10.76 o 
  13   4   5      637.42      609.69     20.84 o 
  14   4   5        2.02       -1.98      4.86 o 
  15   4   5       14.10       21.59      6.29 o 
  16   4   5      127.62      109.88     17.65 o 
  17   4   5       33.40       32.21     13.42 o 
  18   4   5      207.78      239.25     14.88 o 
  19   4   5      141.58      161.48     15.57 o 
 -19   5   5       91.46       79.23     12.33 o 
 -18   5   5      216.78      245.59     17.14 o 
 -17   5   5        7.74       17.40      6.49 o 
 -16   5   5       42.08       33.95      6.89 o 
 -15   5   5      523.56      529.01     13.36 o 
 -14   5   5      259.07      256.06      8.68 o 
 -13   5   5      297.93      303.01      9.12 o 
 -12   5   5        6.15       -4.62      3.05 o 
 -11   5   5      497.53      457.86     13.65 o 
 -10   5   5       87.38       94.41      6.64 o 
  -9   5   5      645.62      680.36     21.60 o 
  -8   5   5      690.18      677.21     19.05 o 
  -7   5   5      264.99      277.77      8.01 o 
  -6   5   5     1000.12     1023.14     26.81 o 
  -5   5   5       62.64       41.49     35.46 o 
  -4   5   5       51.59       47.40     12.01 o 
  -3   5   5      137.97      152.28      4.37 o 
  -2   5   5        1.09        0.73      1.66 o 
  -1   5   5      221.80      226.53      5.88 o 
   0   5   5       65.08       64.40      3.30 o 
   1   5   5      113.12      104.66      5.37 o 
   2   5   5      854.15      916.37     19.90 o 
   3   5   5     1247.05     1309.83     39.00 o 
   4   5   5     2315.80     2319.04     54.27 o 
   5   5   5      154.78      152.10      9.59 o 
   6   5   5       79.65       87.38      3.97 o 
   7   5   5       88.32       80.36      4.24 o 
   8   5   5        1.51        4.65      6.88 o 
   9   5   5      175.64      175.83      9.07 o 
  10   5   5       49.98       46.16      5.87 o 
  11   5   5       15.49       12.74      4.15 o 
  12   5   5       45.13       44.40      5.62 o 
  13   5   5       73.52       80.50      7.09 o 
  14   5   5       66.58       78.94      9.44 o 
  15   5   5      194.44      191.37     12.04 o 
  16   5   5       57.40       77.41      9.08 o 
  17   5   5       37.94       50.84      8.29 o 
  18   5   5        2.49        2.53      7.11 o 
 -17   6   5       31.44       36.91      8.10 o 
 -16   6   5        0.69        0.17      5.77 o 
 -15   6   5        8.24        3.43      5.72 o 
 -14   6   5       14.01       13.62      6.84 o 
 -13   6   5       40.51       38.99      6.65 o 
 -12   6   5       87.52      105.08      8.25 o 
 -11   6   5      247.57      242.96     10.85 o 
 -10   6   5       57.19       51.94      7.89 o 
  -9   6   5     1128.77     1155.79     26.27 o 
  -8   6   5      938.49      863.73     19.96 o 
  -7   6   5       92.39       89.68      8.70 o 
  -6   6   5      665.73      709.36     24.07 o 
  -5   6   5      354.08      381.59     15.51 o 
  -4   6   5       24.82       29.30      6.99 o 
  -3   6   5       79.70       95.32      7.43 o 
  -2   6   5      556.98      552.62     21.11 o 
  -1   6   5        1.89       -0.08      4.73 o 
   0   6   5      578.42      591.01     14.64 o 
   1   6   5      218.20      205.77      7.62 o 
   2   6   5     1223.38     1255.75     30.25 o 
   3   6   5       74.37       84.87      6.06 o 
   4   6   5      451.62      502.67     14.34 o 
   5   6   5       19.69       29.83      4.80 o 
   6   6   5       80.44       85.12      7.97 o 
   7   6   5      647.18      640.91     12.85 o 
   8   6   5      487.32      490.15     12.82 o 
   9   6   5        9.95       14.52      4.91 o 
  10   6   5        2.40        0.03      3.50 o 
  11   6   5      101.22       97.40      7.00 o 
  12   6   5      278.81      260.73     11.01 o 
  13   6   5        3.49        0.28      4.46 o 
  14   6   5        1.28       -7.08      5.20 o 
  15   6   5       34.61       46.69      7.68 o 
  16   6   5      250.56      272.68     14.41 o 
 -16   7   5        4.52       -0.28      6.33 o 
 -15   7   5       50.89       46.18      8.00 o 
 -14   7   5       28.71       22.36      6.42 o 
 -13   7   5      128.69      120.99     12.14 o 
 -12   7   5        2.40       -3.89      5.15 o 
 -11   7   5      951.44      975.69     25.83 o 
 -10   7   5      716.31      761.28     28.10 o 
  -9   7   5        0.10       -8.26      9.16 o 
  -8   7   5       18.09       19.38      8.35 o 
  -7   7   5       70.00       69.70     11.20 o 
  -6   7   5      136.46      125.86      9.84 o 
  -5   7   5       41.66       31.89      6.30 o 
  -4   7   5        0.56        6.72      4.29 o 
  -3   7   5      122.16      126.37      9.04 o 
  -2   7   5       46.89       39.67      7.93 o 
  -1   7   5      333.83      344.67     13.60 o 
   0   7   5        3.32        0.33      3.32 o 
   1   7   5      113.17      112.87     13.91 o 
   2   7   5       33.77       41.22     10.05 o 
   3   7   5       13.48        9.23      3.59 o 
   4   7   5     1741.78     1713.70     36.27 o 
   5   7   5       79.47       71.06      6.35 o 
   6   7   5       34.00       35.71      5.53 o 
   7   7   5        7.29        7.69      4.65 o 
   8   7   5      719.59      708.94     20.15 o 
   9   7   5      326.17      307.48     11.78 o 
  10   7   5       75.51       70.05      5.76 o 
  11   7   5        0.66        6.71      4.00 o 
  12   7   5       31.79       28.46      5.13 o 
  13   7   5       86.36       89.97      7.43 o 
  14   7   5       82.08       79.00      7.52 o 
  15   7   5        2.11        4.62     11.11 o 
 -13   8   5       86.72       81.68     11.24 o 
 -12   8   5       54.43       55.64      9.89 o 
 -11   8   5      241.37      252.01     21.95 o 
 -10   8   5       81.47       79.90     16.44 o 
  -9   8   5       32.35       34.04      7.52 o 
  -8   8   5       50.70       47.15     13.23 o 
  -7   8   5      146.58      116.31     10.47 o 
  -6   8   5       19.13       28.36      6.41 o 
  -5   8   5       22.94       27.51      9.58 o 
  -4   8   5        0.24        3.55      4.69 o 
  -3   8   5       31.36       37.99      6.10 o 
  -2   8   5       74.40       70.01      7.21 o 
  -1   8   5      309.79      341.74     13.94 o 
   0   8   5      139.24      121.36      7.79 o 
   1   8   5       93.50       64.69     11.78 o 
   2   8   5       92.68      107.26     14.67 o 
   3   8   5      564.31      557.85     32.18 o 
   4   8   5        5.74       -2.63      8.22 o 
   5   8   5       41.28       36.23     11.56 o 
   6   8   5      263.10      259.32     17.97 o 
   7   8   5        0.29        2.42      4.83 o 
   8   8   5      340.05      327.63     14.51 o 
   9   8   5      203.72      204.89     12.81 o 
  10   8   5       32.31       27.65      6.35 o 
  11   8   5       28.13       29.70      6.81 o 
  12   8   5       96.59       95.11      6.94 o 
 -10   9   5      229.12      215.37     15.63 o 
  -9   9   5       90.98       90.71     10.82 o 
  -8   9   5       85.84       99.14     11.53 o 
  -7   9   5       17.83       13.90      6.63 o 
  -6   9   5      199.57      186.83     13.10 o 
  -5   9   5       11.60       15.15      9.32 o 
  -4   9   5      105.91      133.98     10.70 o 
  -3   9   5        0.42       -3.75      4.67 o 
  -2   9   5       43.73       51.84      6.85 o 
  -1   9   5       31.53       39.96      5.97 o 
   0   9   5      425.34      390.04     25.38 o 
   1   9   5       53.79       46.36     11.41 o 
   2   9   5       67.82       65.21     13.14 o 
   3   9   5       88.32       91.86     15.32 o 
   4   9   5      124.93      118.32     17.63 o 
   5   9   5       88.68       90.69     16.15 o 
   6   9   5        6.68        5.28     10.28 o 
   7   9   5       20.69       23.97     11.79 o 
   8   9   5      321.68      352.90     28.74 o 
   9   9   5      119.29      148.23     21.61 o 
  -5  10   5      158.68      176.92     13.08 o 
  -4  10   5       49.71       39.20      7.69 o 
  -3  10   5       12.79       17.57      6.26 o 
  -2  10   5      379.78      382.01     17.89 o 
  -1  10   5      222.35      193.86     19.84 o 
   0  10   5        2.76       13.42     10.13 o 
   1  10   5        5.62        1.47      9.14 o 
   2  10   5       36.06       38.84     12.58 o 
   3  10   5       26.95       31.30     11.83 o 
   4  10   5       44.29       52.47     14.46 o 
 -21   0   6      484.10      478.64     30.46 o 
 -20   0   6       15.11        5.87     15.37 o 
 -19   0   6        8.01       14.28     11.28 o 
 -18   0   6       69.34       76.85     14.01 o 
 -17   0   6       43.34       65.05     12.44 o 
 -16   0   6        3.70        4.48      6.61 o 
 -15   0   6      149.84       86.83      8.42 o 
 -14   0   6     1600.91     1317.68     31.75 o 
 -13   0   6      345.27      349.13     13.35 o 
 -12   0   6     1216.63     1160.99     30.55 o 
 -11   0   6       78.29       80.41      7.05 o 
 -10   0   6     1879.47     1913.79     48.53 o 
  -9   0   6     4728.36     4953.76    105.01 o 
  -8   0   6       82.49       94.16      5.94 o 
  -7   0   6       11.17        9.67      3.04 o 
  -6   0   6      605.01      717.60     16.71 o 
  -5   0   6     3608.54     3566.76     66.73 o 
  -4   0   6     1807.76     1707.35     33.42 o 
  -3   0   6     4835.66     4868.05     89.04 o 
  -2   0   6     4152.69     4457.18    112.85 o 
  -1   0   6      487.35      430.22     13.72 o 
   0   0   6     2976.99     3006.25     76.89 o 
   1   0   6     2145.74     2140.03     45.35 o 
   2   0   6     2354.65     2359.23     49.95 o 
   3   0   6     4481.81     4618.40    153.04 o 
   4   0   6      132.58      170.88      9.22 o 
   5   0   6       24.61       21.73      2.83 o 
   6   0   6    14749.48    16152.11    338.54 o 
   7   0   6      429.48      418.92     11.64 o 
   8   0   6      193.85      184.79      7.77 o 
   9   0   6       27.08       47.40      4.84 o 
  10   0   6      629.27      617.83     16.70 o 
  11   0   6     1230.32     1146.29     31.28 o 
  12   0   6     2403.05     2413.05     58.19 o 
  13   0   6        2.00        1.15      5.13 o 
  14   0   6     2803.35     2481.51     61.00 o 
  15   0   6        2.07        9.43      6.27 o 
  16   0   6      207.63      195.38     14.04 o 
  17   0   6       45.05       66.42     10.11 o 
  18   0   6       22.77       22.10      8.65 o 
  19   0   6      135.83      179.82     17.59 o 
  20   0   6       13.64       10.92     11.37 o 
 -21   1   6       11.04       17.50      8.90 o 
 -20   1   6      134.53      169.33     26.00 o 
 -19   1   6      119.49      109.26     11.74 o 
 -18   1   6        0.18       -1.16      5.63 o 
 -17   1   6       87.99       88.63      9.38 o 
 -16   1   6      180.25      150.28     10.07 o 
 -15   1   6      440.62      386.49     12.51 o 
 -14   1   6     1219.57     1091.00     22.93 o 
 -13   1   6      718.33      759.17     14.78 o 
 -12   1   6      775.61      792.77     15.74 o 
 -11   1   6      630.38      683.20     12.35 o 
 -10   1   6     1958.21     2076.74     28.49 o 
  -9   1   6      672.83      753.84     13.66 o 
  -8   1   6       80.59       53.88      3.36 o 
  -7   1   6     4474.76     4829.50     63.65 o 
  -6   1   6     1308.09     1274.79     18.82 o 
  -5   1   6      884.60      893.50     21.87 o 
  -4   1   6      296.78      297.69      6.28 o 
  -3   1   6     6578.32     6187.32     84.18 o 
  -2   1   6     2151.15     2132.12     32.60 o 
  -1   1   6     7960.80     7895.41    124.49 o 
   0   1   6     4906.43     4723.19     84.12 o 
   1   1   6     4149.34     4162.80     74.49 o 
   2   1   6       30.16       35.10      4.80 o 
   3   1   6      300.63      310.71      7.39 o 
   4   1   6       70.80       81.83      3.03 o 
   5   1   6     3299.16     3509.31     49.00 o 
   6   1   6     1190.80     1200.75     16.56 o 
   7   1   6     3119.17     3253.19     54.53 o 
   8   1   6      660.71      709.68     12.38 o 
   9   1   6     3693.64     3907.07     56.71 o 
  10   1   6       93.29      107.04      6.38 o 
  11   1   6      976.62      951.57     19.43 o 
  12   1   6       24.66       33.52      5.59 o 
  13   1   6      639.60      606.95     14.90 o 
  14   1   6        0.81        4.18      4.02 o 
  15   1   6        0.68       -0.72      4.19 o 
  16   1   6      205.92      209.73     10.11 o 
  17   1   6        0.87        7.14      5.69 o 
  18   1   6       47.46       52.07      6.84 o 
  19   1   6       21.89       25.78      6.29 o 
  20   1   6       16.29        0.75      5.97 o 
 -21   2   6      416.64      424.04     23.93 o 
 -20   2   6       78.71       75.91     10.66 o 
 -19   2   6       18.71       29.49      7.45 o 
 -18   2   6       40.40       31.53      7.05 o 
 -17   2   6       51.50       50.48     12.55 o 
 -16   2   6      160.69      216.14     15.10 o 
 -15   2   6      221.20      185.49      9.33 o 
 -14   2   6      369.20      344.74     10.58 o 
 -13   2   6      657.50      598.44     13.78 o 
 -12   2   6      211.32      211.50      9.09 o 
 -11   2   6      231.12      251.57     14.94 o 
 -10   2   6       69.00       74.56      4.08 o 
  -9   2   6     1211.79     1151.93     17.23 o 
  -8   2   6        3.98        7.38      2.07 o 
  -7   2   6      422.14      490.19      9.31 o 
  -6   2   6     1982.34     1934.99     25.46 o 
  -5   2   6        3.93        2.70      1.58 o 
  -4   2   6      346.00      344.74      7.53 o 
  -3   2   6      264.21      300.38      6.50 o 
  -2   2   6     1002.57      964.58     15.80 o 
  -1   2   6     3905.92     4032.90     72.41 o 
   0   2   6        2.56        2.15      1.79 o 
   1   2   6      460.61      461.08     10.54 o 
   2   2   6      901.76      907.82     18.48 o 
   3   2   6     3062.28     3255.35     49.27 o 
   4   2   6      499.72      517.14     11.00 o 
   5   2   6       64.10       47.61      3.16 o 
   6   2   6      100.62       87.49      5.41 o 
   7   2   6     2060.67     2160.85     29.73 o 
   8   2   6      102.00      125.48      7.77 o 
   9   2   6       52.68       49.45      3.47 o 
  10   2   6      605.28      653.31     12.82 o 
  11   2   6       69.67       72.81      4.85 o 
  12   2   6      523.90      503.95     11.92 o 
  13   2   6     1003.36     1004.72     19.16 o 
  14   2   6      846.55      855.63     20.76 o 
  15   2   6      171.00      154.84     14.10 o 
  16   2   6      188.95      204.78      9.69 o 
  17   2   6       55.03       39.47      5.89 o 
  18   2   6       86.37       89.90      8.44 o 
  19   2   6        8.31        7.49      6.48 o 
  20   2   6      109.06      116.71      9.01 o 
 -20   3   6       19.51       24.14      7.82 o 
 -19   3   6       61.87       71.61      9.48 o 
 -18   3   6        4.15       -1.19      5.71 o 
 -17   3   6       54.02       55.29      7.26 o 
 -16   3   6        3.00        0.17      5.00 o 
 -15   3   6      262.79      246.73     10.16 o 
 -14   3   6        5.21       10.29      5.57 o 
 -13   3   6      640.23      638.22     15.54 o 
 -12   3   6      250.61      242.14      8.94 o 
 -11   3   6      589.07      611.08     14.27 o 
 -10   3   6      236.91      257.09      9.58 o 
  -9   3   6      929.20      961.70     18.86 o 
  -8   3   6      543.99      498.74     11.08 o 
  -7   3   6      180.83      211.72      5.03 o 
  -6   3   6      733.47      794.34     11.34 o 
  -5   3   6        0.03        0.26      1.38 o 
  -4   3   6       36.46       26.49      2.13 o 
  -3   3   6     1007.02     1126.56     17.11 o 
  -2   3   6     2250.16     2403.04     36.87 o 
  -1   3   6      565.66      585.14     14.92 o 
   0   3   6       16.01       18.02      2.10 o 
   1   3   6       31.96       51.25      3.15 o 
   2   3   6        2.29        3.98      2.24 o 
   3   3   6      447.92      488.53      9.49 o 
   4   3   6      157.22      171.58      5.45 o 
   5   3   6     1513.47     1572.44     23.94 o 
   6   3   6      113.01      136.74      5.29 o 
   7   3   6     1403.52     1428.87     24.76 o 
   8   3   6      646.34      630.26     13.93 o 
   9   3   6     2545.02     2527.92     42.27 o 
  10   3   6     2102.50     2131.11     36.62 o 
  11   3   6       51.98       49.55      5.16 o 
  12   3   6       93.91       97.39      7.45 o 
  13   3   6      484.12      485.62     13.75 o 
  14   3   6       64.13       73.42      6.77 o 
  15   3   6      213.85      238.02     11.84 o 
  16   3   6       36.62       49.26      5.78 o 
  17   3   6      129.20      145.63     11.73 o 
  18   3   6       67.67       79.44     14.17 o 
  19   3   6      177.68      212.36     14.62 o 
 -20   4   6       48.96       53.12      8.11 o 
 -19   4   6        0.20       -4.79      5.98 o 
 -18   4   6        5.46        8.67      6.00 o 
 -17   4   6        7.72        6.57      5.24 o 
 -16   4   6      255.47      249.80     10.54 o 
 -15   4   6      264.29      271.13     10.43 o 
 -14   4   6        8.31        5.68      4.03 o 
 -13   4   6        0.17       -0.93      3.66 o 
 -12   4   6      132.25      123.95      6.81 o 
 -11   4   6      111.89       98.53      5.93 o 
 -10   4   6        0.62       -1.03      2.86 o 
  -9   4   6      279.68      269.80      9.20 o 
  -8   4   6      534.85      545.81     13.53 o 
  -7   4   6      138.38      131.99      4.73 o 
  -6   4   6       22.19       18.44      2.03 o 
  -5   4   6       20.62       15.49      1.76 o 
  -4   4   6       41.32       26.07      2.70 o 
  -3   4   6     2399.10     2470.40     32.75 o 
  -2   4   6      128.97      126.26      3.65 o 
  -1   4   6       55.76       52.94      4.82 o 
   0   4   6    11789.62    12702.02    199.03 o 
   1   4   6      465.01      529.87     11.77 o 
   2   4   6     2503.84     2571.72     43.58 o 
   3   4   6     1266.43     1340.45     22.73 o 
   4   4   6        1.16       -0.50      1.53 o 
   5   4   6       40.59       53.84      3.00 o 
   6   4   6       43.90       42.35      2.98 o 
   7   4   6      294.20      303.37      7.56 o 
   8   4   6      421.03      420.18     10.67 o 
   9   4   6      173.92      165.60      8.30 o 
  10   4   6        0.13       -1.22      3.39 o 
  11   4   6      589.23      524.54     14.53 o 
  12   4   6       10.86       12.87      4.32 o 
  13   4   6        4.51        4.22      4.96 o 
  14   4   6       94.91      113.91      9.51 o 
  15   4   6       18.09       17.68      9.37 o 
  16   4   6       79.51       93.39      9.47 o 
  17   4   6      205.35      203.51     13.31 o 
  18   4   6       49.89       53.04     10.35 o 
 -19   5   6      273.09      290.25     19.38 o 
 -18   5   6       23.04       22.38      5.27 o 
 -17   5   6        9.94       11.84      4.50 o 
 -16   5   6       15.25       17.55      6.79 o 
 -15   5   6      218.80      211.52      8.85 o 
 -14   5   6      471.68      445.94     12.24 o 
 -13   5   6      572.57      609.33     17.40 o 
 -12   5   6       24.67       18.09      3.78 o 
 -11   5   6      757.17      750.42     15.97 o 
 -10   5   6     1517.90     1527.89     35.31 o 
  -9   5   6      146.35      152.59      6.50 o 
  -8   5   6       72.95       84.61      5.38 o 
  -7   5   6      346.57      404.36      7.90 o 
  -6   5   6       82.59       90.52      4.37 o 
  -5   5   6      681.83      640.73     14.67 o 
  -4   5   6      834.78      884.67     18.97 o 
  -2   5   6      258.98      248.97      6.46 o 
  -1   5   6      197.17      227.66      5.61 o 
   0   5   6      395.58      388.40      8.84 o 
   1   5   6      520.21      585.52     20.58 o 
   2   5   6      120.90      138.65      9.94 o 
   3   5   6        1.07        0.61      2.92 o 
   4   5   6        8.74        9.74      4.63 o 
   5   5   6      114.85      125.55      7.47 o 
   6   5   6       17.50       10.88      2.28 o 
   7   5   6       52.16       54.12      4.50 o 
   8   5   6       19.83       14.05      3.57 o 
   9   5   6     1820.52     1685.46     32.62 o 
  10   5   6        0.48        4.93      3.76 o 
  11   5   6        3.36        3.72      3.84 o 
  12   5   6        3.39        7.55      4.28 o 
  13   5   6       41.01       38.84      6.46 o 
  14   5   6      381.03      420.38     15.75 o 
  15   5   6        1.09       -2.14      5.41 o 
  16   5   6        2.44        1.46      5.97 o 
  17   5   6       43.11       44.76      8.21 o 
 -17   6   6       34.10       37.87      9.97 o 
 -16   6   6       24.10       23.97      8.08 o 
 -15   6   6       75.72       79.56      8.73 o 
 -14   6   6      502.44      512.11     17.57 o 
 -13   6   6        0.04       -0.33      5.02 o 
 -12   6   6      151.69      153.04     10.93 o 
 -11   6   6      308.90      320.17     12.28 o 
 -10   6   6     1000.68      978.14     24.28 o 
  -9   6   6        1.14       -2.67      3.55 o 
  -8   6   6       55.78       60.35      7.95 o 
  -7   6   6      222.99      207.72     32.79 o 
  -6   6   6       80.01       68.62      7.57 o 
  -5   6   6      165.07      145.48     13.50 o 
  -4   6   6        0.70       -1.06      3.61 o 
  -3   6   6       57.82       59.40      9.06 o 
  -2   6   6        6.08        2.34      2.32 o 
  -1   6   6       72.38       78.23      4.00 o 
   0   6   6      994.83     1039.64     25.44 o 
   1   6   6     2038.61     2111.41     47.30 o 
   2   6   6      382.20      351.25     18.42 o 
   3   6   6        0.96        0.27      3.49 o 
   4   6   6      484.95      511.21     14.79 o 
   5   6   6     1267.06     1216.48     33.35 o 
   6   6   6        1.96       -0.03      5.33 o 
   7   6   6      218.06      233.50     13.22 o 
   8   6   6     1134.17     1159.83     23.83 o 
   9   6   6       73.93       72.63      5.65 o 
  10   6   6        9.56       13.96      4.03 o 
  11   6   6        0.06        7.01      3.87 o 
  12   6   6        9.32        8.76      4.66 o 
  13   6   6       33.07       34.78      6.06 o 
  14   6   6      120.60      104.67      9.19 o 
  15   6   6        0.42       -2.36      5.89 o 
  16   6   6        3.03        5.79      9.84 o 
 -16   7   6       88.71      104.88     10.33 o 
 -15   7   6      234.91      239.85     13.88 o 
 -14   7   6       26.93       29.00      6.82 o 
 -13   7   6       18.85       21.97      6.08 o 
 -12   7   6      195.79      210.24     10.77 o 
 -11   7   6      117.51      117.43     12.12 o 
 -10   7   6        4.38       -5.58      5.51 o 
  -9   7   6      555.76      566.00     26.84 o 
  -8   7   6        3.43       -3.40      4.90 o 
  -7   7   6      109.88      106.10      9.76 o 
  -6   7   6      496.76      485.49     19.15 o 
  -5   7   6        0.58        2.83      7.65 o 
  -4   7   6      155.21      162.24     22.32 o 
  -3   7   6      100.07      100.28      8.26 o 
  -2   7   6      243.97      257.14     21.46 o 
  -1   7   6        1.82        1.02      3.64 o 
   0   7   6        0.30        2.68      6.83 o 
   1   7   6      497.48      479.29     27.63 o 
   2   7   6      249.31      243.23      9.23 o 
   3   7   6       31.48       27.86      5.68 o 
   4   7   6      160.20      180.44     12.42 o 
   5   7   6      632.39      655.91     18.02 o 
   6   7   6       39.64       51.75      7.33 o 
   7   7   6       77.13       88.26      7.48 o 
   8   7   6     1168.42     1147.34     30.55 o 
   9   7   6        0.46       -0.79      4.58 o 
  10   7   6      161.75      161.49     10.00 o 
  11   7   6      164.76      173.06      8.73 o 
  12   7   6       55.05       50.62      5.99 o 
  13   7   6        0.49        2.88      4.66 o 
  14   7   6       52.55       59.12     14.57 o 
 -13   8   6       89.84       88.08     12.03 o 
 -12   8   6        2.50        9.25      7.75 o 
 -11   8   6       62.60       63.99     10.08 o 
 -10   8   6       32.55       45.87      8.90 o 
  -9   8   6       98.37       88.44     15.22 o 
  -8   8   6        0.04        3.07      5.78 o 
  -7   8   6       22.89       17.21      6.10 o 
  -6   8   6      296.06      284.58     14.63 o 
  -5   8   6        9.60        8.10      5.51 o 
  -4   8   6      233.42      252.07     13.08 o 
  -3   8   6        0.02        3.95      4.74 o 
  -2   8   6       42.88       47.97      6.43 o 
  -1   8   6      321.63      348.51     14.02 o 
   0   8   6       45.95       56.21     11.67 o 
   1   8   6        7.03        1.11      7.76 o 
   2   8   6       47.75       25.84     10.46 o 
   3   8   6       64.44       65.54     13.43 o 
   4   8   6      246.99      239.08     23.08 o 
   5   8   6        8.97        3.87      7.40 o 
   6   8   6      337.98      345.61     14.11 o 
   7   8   6      383.47      388.42     27.29 o 
   8   8   6       32.76       39.00      6.35 o 
   9   8   6        0.36       -2.45      5.12 o 
  10   8   6        4.49       -1.92      6.41 o 
  11   8   6       18.01       25.45      6.79 o 
  12   8   6       43.60       37.30      8.81 o 
 -10   9   6        8.37       -3.72      6.70 o 
  -9   9   6        1.42      -11.88      5.94 o 
  -8   9   6        5.37        7.73      6.91 o 
  -7   9   6       42.88       38.72      8.01 o 
  -6   9   6       11.13       14.93      6.62 o 
  -5   9   6       64.68       61.13     13.38 o 
  -4   9   6        8.49       -1.71      5.86 o 
  -3   9   6      169.58      158.63     10.79 o 
  -2   9   6      105.20      111.27      9.50 o 
  -1   9   6       69.74       66.73     12.51 o 
   0   9   6       47.98       39.40     11.31 o 
   1   9   6       60.21       44.48     11.69 o 
   2   9   6      152.56      126.47     16.95 o 
   3   9   6      131.70      151.44     19.42 o 
   4   9   6       15.88        3.82      9.88 o 
   5   9   6        3.88       -3.96      9.14 o 
   6   9   6       16.70        6.77     10.42 o 
   7   9   6        6.32        0.77     11.02 o 
   8   9   6       24.74       18.48     11.63 o 
   9   9   6        1.36       -0.72      5.54 o 
  -4  10   6       24.43       23.46      7.22 o 
  -3  10   6       22.01       16.49     10.24 o 
  -2  10   6       14.80        3.94      9.52 o 
  -1  10   6        7.95        2.97      8.85 o 
   0  10   6       90.06       75.31     14.54 o 
   1  10   6       18.91       15.28     11.01 o 
   2  10   6        0.19      -14.63      9.10 o 
   3  10   6       39.93       38.80     12.76 o 
 -21   1   7       17.82        8.10      9.10 o 
 -20   1   7      128.10      137.68     13.11 o 
 -19   1   7      214.48      193.60     14.28 o 
 -18   1   7       82.28       68.31     12.36 o 
 -17   1   7      213.49      192.55     10.32 o 
 -16   1   7      314.93      299.29     11.81 o 
 -15   1   7       43.15       29.77      5.53 o 
 -14   1   7     1067.25      994.59     21.49 o 
 -13   1   7       99.88       85.26      5.91 o 
 -12   1   7        4.87        2.35      3.49 o 
 -11   1   7       86.31       80.04      4.83 o 
 -10   1   7       46.40       70.81      4.38 o 
  -9   1   7     2781.21     2773.91     38.82 o 
  -8   1   7       19.52       45.07      3.27 o 
  -7   1   7      256.12      277.16      6.62 o 
  -6   1   7      112.25      129.67      4.51 o 
  -5   1   7      137.63      157.88      5.17 o 
  -4   1   7     1220.12     1197.39     18.35 o 
  -3   1   7      207.62      140.50      4.10 o 
  -2   1   7      181.98      184.51      5.50 o 
  -1   1   7      365.19      406.83      8.55 o 
   0   1   7     1275.74     1323.98     22.70 o 
   1   1   7      628.25      602.66     13.02 o 
   2   1   7     1288.96     1310.74     31.26 o 
   3   1   7      749.18      688.38     13.10 o 
   4   1   7      405.59      480.18     24.24 o 
   5   1   7     2860.39     3093.29     47.02 o 
   6   1   7        4.70        3.31      1.66 o 
   7   1   7       21.99       16.78      2.49 o 
   8   1   7     1053.93     1043.79     26.74 o 
   9   1   7       55.41       65.75      4.35 o 
  10   1   7        0.48       -2.97      3.11 o 
  11   1   7        4.65       -3.97      3.14 o 
  12   1   7      331.97      345.02     10.68 o 
  13   1   7       70.25       78.11      6.21 o 
  14   1   7      165.65      167.92      9.23 o 
  15   1   7      116.67      104.74      7.46 o 
  16   1   7       15.61       22.46      5.30 o 
  17   1   7      128.95      135.99      9.60 o 
  18   1   7       33.08       15.56     10.28 o 
  19   1   7       14.45       20.74      6.50 o 
  20   1   7       80.89       71.46      8.42 o 
 -21   2   7       41.65       49.48     18.13 o 
 -20   2   7       99.63       98.75     18.54 o 
 -19   2   7       75.87       80.27      9.95 o 
 -18   2   7       37.67       30.25      7.15 o 
 -17   2   7       31.75       29.62      6.61 o 
 -16   2   7      523.00      484.65     16.05 o 
 -15   2   7       24.00       11.83      5.44 o 
 -14   2   7     2301.53     2089.71     34.62 o 
 -13   2   7      292.62      259.90      9.00 o 
 -12   2   7     1589.87     1454.23     25.22 o 
 -11   2   7       27.75       23.49      4.26 o 
 -10   2   7       92.46      122.78      5.42 o 
  -9   2   7      144.66      161.46      5.46 o 
  -8   2   7       88.21       83.72      3.92 o 
  -7   2   7      962.80     1081.07     16.84 o 
  -6   2   7      247.83      256.04      6.03 o 
  -5   2   7       13.53        6.74      1.87 o 
  -4   2   7     1384.99     1329.85     26.20 o 
  -3   2   7      199.38      207.92      5.90 o 
  -2   2   7      877.00     1008.84     15.24 o 
  -1   2   7      256.80      250.79     12.20 o 
   0   2   7      227.19      230.19      9.20 o 
   1   2   7      200.68      178.69      7.33 o 
   2   2   7     3695.20     4058.25     73.44 o 
   3   2   7       40.65       36.93      2.67 o 
   4   2   7      592.29      625.80     15.95 o 
   5   2   7      943.54     1023.99     19.55 o 
   6   2   7      798.17      948.02     15.24 o 
   7   2   7     1598.09     1749.57     26.08 o 
   8   2   7      439.82      463.98     11.59 o 
   9   2   7      167.60      161.61      5.33 o 
  10   2   7       22.94       23.20      3.36 o 
  11   2   7      345.00      355.76      9.41 o 
  12   2   7     2101.78     2168.20     34.68 o 
  13   2   7       57.43       66.63      8.00 o 
  14   2   7       51.45       43.68      5.88 o 
  15   2   7        0.98       -3.35      5.31 o 
  16   2   7        8.74        5.69      5.14 o 
  17   2   7      104.91      113.14      8.05 o 
  18   2   7       77.75      101.87      8.01 o 
  19   2   7       15.84       13.20      5.70 o 
 -20   3   7       40.82       34.95      8.09 o 
 -19   3   7       43.71       32.53      9.33 o 
 -18   3   7       21.25       16.34      6.26 o 
 -17   3   7        6.11        6.42      5.45 o 
 -16   3   7       96.37      108.10     11.17 o 
 -15   3   7        9.07        0.03      4.34 o 
 -14   3   7       82.55       80.81      6.56 o 
 -13   3   7       97.55       80.31      6.37 o 
 -12   3   7       26.55       26.59      4.43 o 
 -11   3   7      589.10      576.61     13.87 o 
 -10   3   7       25.66       24.04      4.03 o 
  -9   3   7     1251.63     1096.78     21.63 o 
  -8   3   7      865.34      790.43     16.24 o 
  -7   3   7     5655.07     6051.10     74.52 o 
  -6   3   7      551.54      523.50      8.79 o 
  -5   3   7       43.38       41.31      2.63 o 
  -4   3   7     2954.24     3171.20     41.58 o 
  -3   3   7     4557.47     4625.71     69.27 o 
  -2   3   7      330.72      371.83      8.00 o 
  -1   3   7       40.09       59.77      7.88 o 
   0   3   7     6024.25     6307.35    112.44 o 
   1   3   7     1438.11     1461.15     30.86 o 
   2   3   7        4.99        5.59      1.68 o 
   3   3   7      356.13      389.39      8.23 o 
   4   3   7       17.14       27.66      2.70 o 
   5   3   7       75.94       94.68      4.40 o 
   6   3   7      246.52      247.11      6.45 o 
   7   3   7      297.42      291.03      7.87 o 
   8   3   7      286.80      267.70     11.46 o 
   9   3   7      335.35      329.07     12.47 o 
  10   3   7      107.53      114.63      6.70 o 
  11   3   7        7.45        9.40      4.16 o 
  12   3   7        0.17       -2.79      4.14 o 
  13   3   7       65.90       72.53      8.98 o 
  14   3   7      353.81      359.57     12.46 o 
  15   3   7      276.20      282.48     13.17 o 
  16   3   7      156.48      176.87     12.46 o 
  17   3   7       23.89       21.49     10.40 o 
  18   3   7       10.80        7.95      6.93 o 
  19   3   7      186.76      171.44     13.44 o 
 -20   4   7      431.26      490.74     17.63 o 
 -19   4   7       99.87       98.08     12.98 o 
 -18   4   7        0.67       -5.16      5.76 o 
 -17   4   7      100.42      104.05      8.71 o 
 -16   4   7      332.07      310.64     11.86 o 
 -15   4   7       32.94       32.08      5.17 o 
 -14   4   7      732.92      704.79     16.88 o 
 -13   4   7      933.21      916.06     19.61 o 
 -12   4   7        0.55       -5.32      3.47 o 
 -11   4   7       27.46       23.52      4.03 o 
 -10   4   7       16.05       13.17      3.56 o 
  -9   4   7     1241.87     1141.58     34.22 o 
  -8   4   7      676.46      591.22     15.85 o 
  -7   4   7       45.49       52.77      4.17 o 
  -6   4   7       41.91       32.87      3.79 o 
  -5   4   7      570.51      539.63     11.59 o 
  -4   4   7      727.82      747.29     21.88 o 
  -3   4   7      407.32      362.18      7.35 o 
  -2   4   7      767.04      765.87     13.62 o 
  -1   4   7     5801.19     5660.88    102.24 o 
   0   4   7      863.35      925.53     15.99 o 
   1   4   7     1266.84     1165.34     21.27 o 
   2   4   7        7.66        8.60      2.03 o 
   3   4   7      152.24      139.40      5.42 o 
   4   4   7      244.87      254.95      6.32 o 
   5   4   7      473.76      494.47     10.33 o 
   6   4   7       37.64       40.02      3.27 o 
   7   4   7     1191.07     1196.96     21.35 o 
   8   4   7      896.06      812.22     20.01 o 
   9   4   7      252.02      270.01      8.98 o 
  10   4   7      414.35      395.46     11.80 o 
  11   4   7      647.69      597.03     15.95 o 
  13   4   7      106.73       90.90      8.24 o 
  14   4   7      458.15      485.88     17.09 o 
  15   4   7      168.75      188.40     12.36 o 
  16   4   7        8.31       13.17      6.76 o 
  17   4   7      430.06      498.30     19.08 o 
  18   4   7      454.25      475.36     22.49 o 
 -19   5   7       11.77       12.11      5.71 o 
 -18   5   7       20.45       20.02      5.72 o 
 -17   5   7       32.71       32.06      5.48 o 
 -16   5   7       13.09       14.94      4.60 o 
 -15   5   7      261.98      279.34     10.29 o 
 -14   5   7        6.31        3.82      3.98 o 
 -13   5   7      123.42      128.23      6.98 o 
 -12   5   7      711.64      684.63     15.44 o 
 -11   5   7      985.54      955.60     19.28 o 
 -10   5   7       14.93       20.98      6.06 o 
  -9   5   7      522.00      481.89     12.17 o 
  -8   5   7        9.28       11.76      3.08 o 
  -7   5   7      164.91      169.63      6.13 o 
  -6   5   7       84.85       88.86      5.67 o 
  -5   5   7        6.36        7.03      3.65 o 
  -4   5   7       17.25        8.20      2.87 o 
  -3   5   7        5.92        6.61      1.80 o 
  -2   5   7        7.17        7.81      2.49 o 
  -1   5   7      661.78      636.78     14.34 o 
   0   5   7       74.46       57.64      5.17 o 
   1   5   7      130.60      132.45      9.71 o 
   2   5   7      135.10      137.27     14.25 o 
   3   5   7     1662.43     1767.93     50.88 o 
   4   5   7      241.87      246.74      9.59 o 
   5   5   7        2.11       -3.87      3.20 o 
   6   5   7        8.47        6.42      2.55 o 
   7   5   7      399.85      380.56      9.24 o 
   8   5   7      830.70      789.93     17.97 o 
   9   5   7       57.75       44.65      6.63 o 
  10   5   7       11.74        8.31      3.82 o 
  11   5   7       12.14        4.31      3.88 o 
  12   5   7        0.70        3.70      4.06 o 
  13   5   7       30.34       24.68      6.70 o 
  14   5   7        0.07       -4.49      5.10 o 
  15   5   7       46.67       37.35      7.32 o 
  16   5   7        1.37        8.08      6.48 o 
  17   5   7        0.34        4.00      6.53 o 
 -17   6   7      325.44      335.13     16.52 o 
 -16   6   7        0.03       -5.52      5.73 o 
 -15   6   7        5.28        2.26      5.70 o 
 -14   6   7      395.20      391.80     15.40 o 
 -13   6   7       18.44       17.90      5.76 o 
 -12   6   7      520.63      538.51     17.07 o 
 -11   6   7       80.04       70.90      7.12 o 
 -10   6   7       60.41       47.05      7.62 o 
  -9   6   7       55.97       61.06      5.12 o 
  -8   6   7       86.82       77.08     10.66 o 
  -7   6   7      177.73      168.55     11.77 o 
  -6   6   7       27.48       24.58      5.60 o 
  -5   6   7      133.63      130.00     22.44 o 
  -4   6   7       18.54       20.73      2.65 o 
  -3   6   7      188.96      197.34      7.97 o 
  -2   6   7      307.44      313.65      8.70 o 
  -1   6   7      444.50      393.51     12.52 o 
   0   6   7     5363.81     5517.37    115.03 o 
   1   6   7      137.11      119.74      7.72 o 
   2   6   7      346.52      345.27     12.64 o 
   3   6   7       30.07       29.00      6.37 o 
   4   6   7       21.23       22.72      5.45 o 
   5   6   7      655.82      643.97     17.82 o 
   6   6   7      151.06      155.25      9.84 o 
   7   6   7      151.51      152.41     16.97 o 
   8   6   7      467.99      480.17     12.72 o 
   9   6   7       92.20       91.81      6.09 o 
  10   6   7      170.49      165.75     14.84 o 
  11   6   7       30.56       24.81      4.81 o 
  12   6   7       32.19       23.01      5.07 o 
  13   6   7      248.60      255.83     15.67 o 
  14   6   7      102.59      100.45      9.26 o 
  15   6   7      128.71      151.69     21.05 o 
  16   6   7       56.97       65.69      9.28 o 
 -15   7   7        3.24        7.00      6.27 o 
 -14   7   7        7.02        3.77      5.63 o 
 -13   7   7     1070.37     1087.99     29.51 o 
 -12   7   7       59.29       68.52      6.39 o 
 -11   7   7       67.14       75.30     10.33 o 
 -10   7   7      230.72      210.51     15.22 o 
  -9   7   7        6.91       -8.22      5.33 o 
  -8   7   7      351.03      347.43     16.84 o 
  -7   7   7        1.55        4.12      5.10 o 
  -6   7   7       17.85       12.68      5.41 o 
  -5   7   7       92.43      104.06     10.68 o 
  -4   7   7        2.12        1.03      8.22 o 
  -3   7   7       57.98       57.80      6.79 o 
  -2   7   7       42.81       40.28      5.88 o 
  -1   7   7      167.38      175.25     17.51 o 
   0   7   7       13.01        9.89      3.79 o 
   1   7   7      401.69      399.82     14.67 o 
   2   7   7      191.57      202.07     14.18 o 
   3   7   7       84.27       85.26      6.56 o 
   4   7   7      319.15      270.12     10.99 o 
   5   7   7       28.61       23.19      5.27 o 
   6   7   7       34.95       48.81      6.15 o 
   7   7   7      687.13      646.86     18.98 o 
   8   7   7        8.32       11.34      5.06 o 
   9   7   7       13.17       19.45      9.21 o 
  10   7   7        4.88        2.82      3.58 o 
  11   7   7        0.00        3.32      4.54 o 
  12   7   7       30.26       32.46      5.38 o 
  13   7   7        0.01        0.79      4.60 o 
  14   7   7       80.50       77.83     12.63 o 
 -13   8   7        0.30        3.27      7.30 o 
 -12   8   7      195.25      205.46     36.01 o 
 -11   8   7      161.47      159.49     24.91 o 
 -10   8   7      107.15      102.91     15.92 o 
  -9   8   7      187.87      224.27     18.46 o 
  -8   8   7        6.44        4.08      6.38 o 
  -7   8   7      449.99      467.21     26.11 o 
  -6   8   7       23.21       18.86      6.26 o 
  -5   8   7      597.84      604.27     22.67 o 
  -4   8   7       37.22       37.46      6.72 o 
  -3   8   7      186.33      184.40     11.25 o 
  -2   8   7        2.24       -1.25      7.72 o 
  -1   8   7       34.90       40.99     10.50 o 
   0   8   7      628.75      585.17     32.91 o 
   1   8   7     2407.93     2346.63     95.14 o 
   2   8   7       14.86      -14.08      7.35 o 
   3   8   7       68.04       54.07     13.09 o 
   4   8   7      147.26      132.88     14.12 o 
   5   8   7       29.27       37.78      6.84 o 
   6   8   7       89.09       88.86      7.67 o 
   7   8   7      210.35      215.20     11.41 o 
   8   8   7      110.75      107.86      9.63 o 
   9   8   7       31.89       22.68      6.26 o 
  10   8   7       27.13       20.81      8.13 o 
  11   8   7       17.00       13.29      6.44 o 
  12   8   7        9.60        9.54     12.18 o 
 -10   9   7       65.61       60.23     22.95 o 
  -9   9   7      643.12      713.05     27.89 o 
  -8   9   7       18.95       15.27      7.44 o 
  -7   9   7       18.95       22.17      7.43 o 
  -6   9   7      146.33      145.55     12.19 o 
  -5   9   7       18.53       21.65      6.62 o 
  -4   9   7       82.65       86.93     13.80 o 
  -3   9   7      101.01       89.91     14.20 o 
  -2   9   7       21.94       28.11     10.39 o 
  -1   9   7       13.42       18.67      9.68 o 
   0   9   7      121.09      116.65     16.36 o 
   1   9   7       42.98       39.77     12.43 o 
   2   9   7        0.06       -4.40      9.54 o 
   3   9   7      237.08      256.50     25.27 o 
   4   9   7       54.47       58.48     14.38 o 
   5   9   7      197.94      185.60     21.98 o 
   6   9   7       21.42        9.42     11.24 o 
   7   9   7        7.76        0.86     10.57 o 
   8   9   7       32.33       28.67      8.57 o 
  -3  10   7       28.32       11.02     10.43 o 
  -2  10   7       43.81       57.82     12.77 o 
  -1  10   7       31.37       18.90     11.19 o 
   0  10   7      213.62      210.60     22.27 o 
   1  10   7       27.12       40.69     12.75 o 
   2  10   7        3.04        3.53     10.19 o 
 -21   0   8      571.18      658.77     58.22 o 
 -20   0   8       24.13       52.28     14.56 o 
 -19   0   8       18.91        9.13     11.47 o 
 -18   0   8      352.01      349.06     25.21 o 
 -17   0   8      192.49      129.63     15.98 o 
 -16   0   8      308.30      331.92     21.71 o 
 -15   0   8       70.46       51.01      8.42 o 
 -14   0   8     2421.54     2322.00     49.91 o 
 -13   0   8     2633.26     2503.44     52.60 o 
 -12   0   8       56.11       51.08      9.44 o 
 -11   0   8       60.17       55.01      6.37 o 
 -10   0   8      399.29      382.86     13.75 o 
  -9   0   8      381.54      407.12     16.29 o 
  -8   0   8     1228.39     1281.95     28.03 o 
  -7   0   8      859.74      835.60     19.62 o 
  -6   0   8     2145.36     2350.06     46.09 o 
  -5   0   8      136.81      182.61      8.23 o 
  -4   0   8     8341.79     8130.80    147.47 o 
  -3   0   8      102.78      121.50      8.22 o 
  -2   0   8     2517.79     2699.45     57.43 o 
  -1   0   8     6384.80     6557.92    165.30 o 
   0   0   8      155.74      156.71      7.84 o 
   1   0   8      134.00      145.85      7.63 o 
   2   0   8    10740.92    11571.84    235.71 o 
   3   0   8     2542.72     2706.21     59.37 o 
   4   0   8      537.66      604.65     15.85 o 
   5   0   8     1553.53     1817.85     38.45 o 
   6   0   8      691.49      839.12     18.91 o 
   7   0   8     1190.93     1226.62     26.18 o 
   8   0   8        7.03        0.65      3.06 o 
   9   0   8      180.65      228.28     11.27 o 
  10   0   8       47.53       42.40      6.14 o 
  11   0   8     1183.49     1173.00     32.35 o 
  12   0   8       95.49       86.21      8.71 o 
  13   0   8      453.63      476.77     19.70 o 
  14   0   8      103.90       89.16     11.66 o 
  15   0   8        0.79       10.05      6.30 o 
  16   0   8       78.87       78.37     10.13 o 
  17   0   8        0.56        4.51      7.12 o 
  18   0   8        1.62       -1.97     13.22 o 
  19   0   8       78.99       72.59     11.51 o 
 -21   1   8       68.52       55.12     11.19 o 
 -20   1   8        2.29        0.73      8.35 o 
 -19   1   8       40.95       27.57      8.82 o 
 -18   1   8       62.66       30.49      8.39 o 
 -17   1   8       15.47       13.46      7.94 o 
 -16   1   8       28.59       36.57      6.11 o 
 -15   1   8       85.83       71.81      6.68 o 
 -14   1   8      768.97      788.79     18.50 o 
 -13   1   8      496.58      521.53     12.88 o 
 -12   1   8        0.34        1.32      3.30 o 
 -11   1   8      101.41      102.49      5.38 o 
 -10   1   8       12.71       12.36      2.89 o 
  -9   1   8       18.14       31.37      3.27 o 
  -8   1   8      158.53      188.79      6.67 o 
  -7   1   8      593.37      746.89     12.73 o 
  -6   1   8     3318.85     3208.09     45.77 o 
  -5   1   8      472.52      502.17     10.38 o 
  -4   1   8       19.83       28.26      2.43 o 
  -3   1   8     6325.16     6450.63     88.13 o 
  -2   1   8     1498.67     1381.35     21.93 o 
  -1   1   8     2397.28     2383.64     39.50 o 
   0   1   8      325.43      302.12      7.97 o 
   1   1   8     4104.35     4205.29     67.74 o 
   2   1   8        0.79        4.65      2.73 o 
   3   1   8       15.99       33.75      2.37 o 
   4   1   8     1680.90     1907.86     29.64 o 
   5   1   8      866.77      931.94     15.63 o 
   6   1   8     3015.07     3242.41     43.57 o 
   7   1   8       24.21       29.87      2.89 o 
   8   1   8      369.99      356.02      8.74 o 
   9   1   8      230.84      241.95     10.56 o 
  10   1   8     1672.15     1656.90     34.42 o 
  11   1   8      758.25      751.75     16.45 o 
  12   1   8      224.93      212.45      8.99 o 
  13   1   8      371.81      341.54     11.12 o 
  14   1   8     1246.60     1226.58     24.85 o 
  15   1   8       81.07       80.64      6.87 o 
  16   1   8       89.30      104.72      7.78 o 
  17   1   8       20.67       23.70      6.19 o 
  18   1   8       26.46       31.55      6.89 o 
  19   1   8       24.75       17.70      7.02 o 
 -21   2   8        4.33       -2.62     15.62 o 
 -20   2   8       11.26       -0.51      8.25 o 
 -19   2   8       91.93       97.80      9.80 o 
 -18   2   8        0.07        0.17      5.89 o 
 -17   2   8       69.45       77.15      8.38 o 
 -16   2   8       83.36      116.81      9.06 o 
 -15   2   8       12.77       12.20      5.43 o 
 -14   2   8      310.40      283.55     12.12 o 
 -13   2   8     3091.39     2934.32     49.47 o 
 -12   2   8      843.38      862.74     18.81 o 
 -11   2   8        3.25        3.30      4.81 o 
 -10   2   8      249.97      241.78      7.81 o 
  -9   2   8     3872.23     3715.30     54.54 o 
  -8   2   8       65.32       60.10      3.71 o 
  -7   2   8      215.26      234.01      6.18 o 
  -6   2   8      671.76      758.15     12.62 o 
  -5   2   8        3.34        0.91      1.70 o 
  -4   2   8      105.13      122.14      5.12 o 
  -3   2   8      113.85      138.49      4.44 o 
  -2   2   8     1027.44      965.52     15.90 o 
  -1   2   8      707.12      768.34     12.87 o 
   0   2   8        4.44        3.68      2.40 o 
   1   2   8     3288.81     3622.10     66.04 o 
   2   2   8     2027.29     2165.49     40.93 o 
   3   2   8       16.46       18.64      2.38 o 
   4   2   8     1371.26     1367.64     27.83 o 
   5   2   8        0.34       -1.45      1.82 o 
   6   2   8        4.74        2.83      1.66 o 
   7   2   8       91.44      109.06      3.87 o 
   8   2   8        1.59        0.26      1.54 o 
   9   2   8      468.73      472.72     15.07 o 
  10   2   8      497.19      476.22     10.90 o 
  11   2   8      100.32       99.86      5.57 o 
  12   2   8      177.96      186.56      7.54 o 
  13   2   8      513.74      516.44     14.13 o 
  14   2   8      139.04      130.51      9.67 o 
  15   2   8       98.16      107.00      7.90 o 
  16   2   8       16.48       12.55      5.31 o 
  17   2   8       87.20      100.73      8.37 o 
  18   2   8        8.26        4.26      5.28 o 
  19   2   8       82.36       83.69      8.30 o 
 -20   3   8       77.88       86.22      9.38 o 
 -19   3   8        3.11        3.84      6.19 o 
 -18   3   8      207.50      214.79     12.25 o 
 -17   3   8      150.25      136.19      9.88 o 
 -16   3   8        3.44        0.90      5.25 o 
 -15   3   8       20.70       15.80      5.27 o 
 -14   3   8       63.03       53.18      5.95 o 
 -13   3   8     1171.94     1134.57     23.14 o 
 -12   3   8       25.18       22.97      4.60 o 
 -11   3   8        3.52        0.52      3.38 o 
 -10   3   8       56.81       49.98      4.76 o 
  -9   3   8     1138.94     1155.82     21.80 o 
  -8   3   8      370.55      425.84     10.70 o 
  -7   3   8       35.29       23.71      3.34 o 
  -6   3   8       52.20       64.16      3.32 o 
  -5   3   8      145.73      133.19      4.20 o 
  -4   3   8     1719.52     1764.47     24.28 o 
  -3   3   8      381.50      415.56      9.82 o 
  -2   3   8      286.96      317.46      8.89 o 
  -1   3   8     3239.30     3450.50     63.29 o 
   0   3   8     1010.41     1181.83     45.62 o 
   1   3   8       18.86       19.39      2.64 o 
   2   3   8      467.86      583.57     12.05 o 
   3   3   8       92.61      102.53      4.16 o 
   4   3   8       59.29       72.61      3.79 o 
   5   3   8        0.55       -3.96      1.98 o 
   6   3   8       11.52       11.32      2.02 o 
   7   3   8      170.72      178.61      7.20 o 
   8   3   8       59.21       43.41      4.56 o 
   9   3   8      240.17      233.41      7.85 o 
  10   3   8        4.65        5.83      3.48 o 
  11   3   8        0.06        2.93      4.21 o 
  12   3   8        2.33        2.80      5.58 o 
  13   3   8       57.77       67.63      6.93 o 
  14   3   8      278.00      281.35     17.42 o 
  15   3   8      208.23      193.13     14.34 o 
  16   3   8      570.09      612.44     21.72 o 
  17   3   8       70.88       92.45     14.20 o 
  18   3   8      149.99      148.32     16.18 o 
 -19   4   8        0.95       -8.00      7.30 o 
 -18   4   8        3.81       -1.41      5.80 o 
 -17   4   8       21.92       24.23      6.32 o 
 -16   4   8       53.18       67.01      6.70 o 
 -15   4   8      189.30      174.43      8.99 o 
 -14   4   8       54.16       46.77      5.63 o 
 -13   4   8      536.26      537.15     13.99 o 
 -12   4   8     1871.28     1814.93     32.63 o 
 -11   4   8      310.40      372.99     24.86 o 
 -10   4   8      605.85      564.35     13.40 o 
  -9   4   8      190.61      184.95      7.35 o 
  -8   4   8      391.52      397.16     18.25 o 
  -7   4   8      122.68      135.76      9.33 o 
  -6   4   8      114.00      141.66      7.00 o 
  -5   4   8      148.72      152.95     13.60 o 
  -4   4   8       81.96       87.91      8.43 o 
  -3   4   8       31.31       46.64      3.13 o 
  -2   4   8      121.39      134.12      4.80 o 
  -1   4   8      869.55      900.77     23.05 o 
   0   4   8      856.97      900.54     19.30 o 
   1   4   8      707.81      675.03     15.29 o 
   2   4   8      129.06      140.10      5.78 o 
   3   4   8      842.69      867.42     18.91 o 
   4   4   8       52.43       47.11      3.58 o 
   5   4   8      162.49      183.34      5.92 o 
   6   4   8      522.41      534.31     18.75 o 
   7   4   8      995.56     1002.99     21.11 o 
   8   4   8     2807.96     2845.32     50.82 o 
   9   4   8      295.46      304.41     10.40 o 
  10   4   8       26.96       18.43      6.44 o 
  11   4   8      504.60      483.61     15.98 o 
  12   4   8       28.70       40.96      6.30 o 
  13   4   8      650.34      607.46     19.28 o 
  14   4   8        0.16       -7.54      4.67 o 
  15   4   8       74.46       69.17      9.66 o 
  16   4   8        2.92        2.18      6.29 o 
  17   4   8       23.43       20.43      8.65 o 
  18   4   8        0.16        4.60     12.03 o 
 -18   5   8       18.50       15.64      5.95 o 
 -17   5   8      141.06      131.18      8.23 o 
 -16   5   8        5.43        5.33      4.73 o 
 -15   5   8       19.13       22.68      5.58 o 
 -14   5   8       66.02       62.33      5.84 o 
 -13   5   8       14.17       13.22      4.52 o 
 -12   5   8      389.96      374.15     13.15 o 
 -11   5   8     1260.57     1269.05     25.87 o 
 -10   5   8       29.79       32.64      4.39 o 
  -9   5   8       71.76       63.75      4.99 o 
  -8   5   8      801.37      789.08     16.81 o 
  -7   5   8      520.20      521.81     14.49 o 
  -6   5   8      210.09      200.65      8.13 o 
  -5   5   8      328.73      334.96     13.81 o 
  -4   5   8       18.75       18.43      4.67 o 
  -3   5   8      757.27      736.01     50.78 o 
  -2   5   8      359.87      398.99     14.02 o 
  -1   5   8       10.06        3.29      2.04 o 
   0   5   8     1094.04     1208.43     28.23 o 
   1   5   8       30.50       39.56      6.08 o 
   2   5   8      375.62      335.84     12.18 o 
   3   5   8      402.88      377.97     13.38 o 
   4   5   8      743.77      749.79     21.50 o 
   5   5   8        0.25       -1.94      2.04 o 
   6   5   8        0.12       -0.33      2.12 o 
   7   5   8      934.95      970.51     18.23 o 
   8   5   8       19.16       17.03      3.94 o 
   9   5   8      466.60      434.70     12.68 o 
  10   5   8      720.52      670.67     17.00 o 
  11   5   8        6.62        1.29      3.96 o 
  12   5   8      300.35      296.76     12.89 o 
  13   5   8        2.95        0.50      5.20 o 
  14   5   8        0.07        0.40      5.39 o 
  15   5   8        5.97        4.05      8.66 o 
  16   5   8        4.02       -9.56      5.70 o 
  17   5   8      294.19      319.67     16.63 o 
 -17   6   8      507.97      533.81     19.93 o 
 -16   6   8      115.64      111.75     10.20 o 
 -15   6   8       56.79       73.63      8.43 o 
 -14   6   8       33.04       30.07      6.80 o 
 -13   6   8       67.80       70.80     11.82 o 
 -12   6   8        1.08        3.01      5.02 o 
 -11   6   8       15.58       23.87      5.28 o 
 -10   6   8        9.52        8.32      4.13 o 
  -9   6   8       46.51       36.70      4.26 o 
  -8   6   8      138.19      137.61     12.63 o 
  -7   6   8       69.21       63.33      5.17 o 
  -6   6   8       45.00       37.58      5.70 o 
  -5   6   8      562.33      569.19     15.96 o 
  -4   6   8       15.54       18.02      3.75 o 
  -3   6   8       53.54       55.56      8.63 o 
  -2   6   8      121.15      116.14      6.68 o 
  -1   6   8      420.74      428.93     15.22 o 
   0   6   8      344.46      380.97     18.59 o 
   1   6   8     3852.99     3948.07     84.75 o 
   2   6   8      767.88      705.47     20.42 o 
   3   6   8      140.51      140.88      9.05 o 
   4   6   8      150.72      134.67      9.79 o 
   5   6   8      273.46      275.12     11.31 o 
   6   6   8      204.38      223.18     10.54 o 
   7   6   8       15.49       10.83      4.81 o 
   8   6   8      445.35      423.27     11.90 o 
   9   6   8      111.72      103.70      6.98 o 
  10   6   8        1.62       -3.53      4.04 o 
  11   6   8        0.98       -0.31      3.87 o 
  12   6   8       42.11       36.95      5.98 o 
  13   6   8      114.52      109.87      9.18 o 
  14   6   8        0.09       -4.14      5.49 o 
  15   6   8      327.90      391.38     16.72 o 
 -15   7   8      180.38      171.84     18.40 o 
 -14   7   8      167.36      183.79     11.45 o 
 -13   7   8       86.28       88.14     12.97 o 
 -12   7   8      412.90      443.19     21.88 o 
 -11   7   8       27.24       18.39      7.57 o 
 -10   7   8      496.13      488.64     39.27 o 
  -9   7   8        0.28       -1.86      9.82 o 
  -8   7   8       15.56       13.67     10.63 o 
  -7   7   8       18.30       16.67      6.06 o 
  -6   7   8       35.99       37.40      6.90 o 
  -5   7   8       88.73      106.00      9.45 o 
  -4   7   8      100.46      111.03     13.25 o 
  -3   7   8       59.09       54.53     11.49 o 
  -2   7   8      410.76      417.54     17.06 o 
  -1   7   8        0.50       -4.27      3.63 o 
   0   7   8     1530.22     1542.47     45.28 o 
   1   7   8      366.19      374.31     15.59 o 
   2   7   8      143.51      150.38      9.09 o 
   3   7   8       24.73        8.68      4.50 o 
   4   7   8     1291.09     1264.10     29.27 o 
   5   7   8      535.52      542.23     16.42 o 
   6   7   8        1.96        3.52      4.51 o 
   7   7   8       11.53       10.66      8.12 o 
   8   7   8        0.05        0.81      5.69 o 
   9   7   8        1.09        0.08      5.26 o 
  10   7   8        0.59        1.31      3.42 o 
  11   7   8       21.83       23.21      4.77 o 
  12   7   8       78.00       90.00     10.20 o 
  13   7   8       32.12       26.85      6.14 o 
 -13   8   8       29.02       25.04      9.21 o 
 -12   8   8        0.06       -2.52      6.90 o 
 -11   8   8       10.90        7.89      7.99 o 
 -10   8   8      288.93      324.75     52.80 o 
  -9   8   8      137.26      154.42     21.61 o 
  -8   8   8       57.42       67.79      9.35 o 
  -7   8   8       77.61       78.23     10.47 o 
  -6   8   8       13.81        5.57      5.97 o 
  -5   8   8      609.30      650.53     24.32 o 
  -4   8   8      184.54      176.19     18.93 o 
  -3   8   8       26.86        7.08      8.60 o 
  -2   8   8       53.80       41.99     10.93 o 
  -1   8   8        0.30       10.41      8.39 o 
   0   8   8       81.32       57.15     12.51 o 
   1   8   8      159.13      146.03     17.84 o 
   2   8   8      724.81      710.19     39.00 o 
   3   8   8      136.10      103.97     10.11 o 
   4   8   8       85.99       96.30      7.43 o 
   5   8   8       65.60       62.65      6.83 o 
   6   8   8       58.50       71.16      7.35 o 
   7   8   8       65.47       76.75     11.10 o 
   8   8   8       13.24       11.50      7.48 o 
   9   8   8        8.44        7.29      5.66 o 
  10   8   8       46.73       62.85      8.17 o 
  11   8   8       56.16       57.45      8.45 o 
  -9   9   8       46.24       61.77      9.95 o 
  -8   9   8       52.35       49.37      9.09 o 
  -7   9   8       45.34       55.48      9.15 o 
  -6   9   8       35.73       41.83      8.72 o 
  -5   9   8       30.31       25.16     11.22 o 
  -4   9   8        3.08        4.77      8.99 o 
  -3   9   8       17.27       15.17      9.79 o 
  -2   9   8       57.15       60.89     13.26 o 
  -1   9   8       10.90        0.18      9.15 o 
   0   9   8      388.66      407.13     28.56 o 
   1   9   8       87.36       79.85     15.11 o 
   2   9   8       24.59       21.77     11.58 o 
   3   9   8        5.04       -0.96      9.93 o 
   4   9   8      313.00      368.08     28.62 o 
   5   9   8        7.47       12.11     12.53 o 
   6   9   8       68.17       86.08     16.83 o 
   7   9   8       64.04       51.82     14.72 o 
   8   9   8        0.90      -10.49      5.25 o 
 -21   1   9      118.67      138.33     14.00 o 
 -20   1   9       16.19       12.70      8.92 o 
 -19   1   9        1.29       -2.95      7.71 o 
 -18   1   9        0.17       -2.34      6.16 o 
 -17   1   9       11.28       15.01      7.08 o 
 -16   1   9       30.59       16.22      5.28 o 
 -15   1   9      488.26      453.41     13.89 o 
 -14   1   9       13.64        6.76      4.55 o 
 -13   1   9     1478.47     1489.55     26.35 o 
 -12   1   9       36.72       35.36      4.45 o 
 -11   1   9      421.31      419.88     12.79 o 
 -10   1   9       82.56       71.65      4.66 o 
  -9   1   9       22.02       21.84      3.11 o 
  -8   1   9       16.66       26.31      3.06 o 
  -7   1   9     1419.71     1557.91     24.40 o 
  -6   1   9      669.17      673.16     12.24 o 
  -5   1   9      682.50      709.10     13.56 o 
  -4   1   9      267.08      247.36      6.10 o 
  -3   1   9     3372.15     3626.85     54.21 o 
  -2   1   9     3521.31     3569.98     53.22 o 
  -1   1   9       97.02      106.82      4.47 o 
   0   1   9     2588.75     2614.77     59.09 o 
   1   1   9     2793.14     2911.32     43.70 o 
   2   1   9      239.00      278.42      6.04 o 
   3   1   9      104.76       84.30      3.62 o 
   4   1   9      285.46      335.98      7.44 o 
   5   1   9        1.55        0.13      1.74 o 
   6   1   9      329.99      322.12      6.89 o 
   7   1   9      639.56      622.13     12.98 o 
   8   1   9      363.34      322.76     10.11 o 
   9   1   9       11.17        4.31      2.30 o 
  10   1   9      987.53      944.32     30.26 o 
  11   1   9      832.25      779.95     17.06 o 
  12   1   9       10.46        7.55      3.95 o 
  13   1   9      207.94      187.44      8.97 o 
  14   1   9        0.36        2.84      4.23 o 
  15   1   9        3.34        2.95      5.38 o 
  16   1   9       70.45       69.86      7.42 o 
  17   1   9       19.14       27.25      6.45 o 
  18   1   9      140.55      150.96     10.47 o 
  19   1   9        3.54        7.31      6.58 o 
 -21   2   9        2.43       -5.68     12.04 o 
 -20   2   9        1.01       -9.71     11.43 o 
 -19   2   9        3.25      -11.42      8.81 o 
 -18   2   9       76.81       69.39     10.71 o 
 -17   2   9       65.13       79.33      8.60 o 
 -16   2   9       39.22       14.94      6.90 o 
 -15   2   9       19.56       31.92      6.13 o 
 -14   2   9       21.56       18.33      5.49 o 
 -13   2   9       72.09       77.18      7.28 o 
 -12   2   9        1.71        3.14      4.24 o 
 -11   2   9      161.46      171.94      8.05 o 
 -10   2   9      311.41      344.92      9.47 o 
  -9   2   9       32.40       41.09      3.99 o 
  -8   2   9     1560.97     1478.21     24.22 o 
  -7   2   9      147.51      166.15      5.63 o 
  -6   2   9      449.10      510.40      9.66 o 
  -5   2   9      570.65      559.14     12.34 o 
  -4   2   9      518.54      544.23     11.71 o 
  -3   2   9     2539.31     2626.27     37.48 o 
  -2   2   9      665.34      744.53     14.29 o 
  -1   2   9      156.12      176.29      4.41 o 
   0   2   9        0.35        7.92      1.34 o 
   1   2   9     3980.95     4091.18     74.57 o 
   2   2   9      811.56      886.15     19.07 o 
   3   2   9      201.47      194.44      6.48 o 
   4   2   9        2.68        3.63      2.08 o 
   5   2   9      161.07      184.56      6.54 o 
   6   2   9     1307.17     1285.03     22.39 o 
   7   2   9        0.90        0.85      1.61 o 
   8   2   9      442.07      387.38      7.63 o 
   9   2   9      529.22      572.46     11.98 o 
  10   2   9      196.92      214.42     10.60 o 
  11   2   9     1892.23     1900.78     30.94 o 
  13   2   9      120.34      124.29      9.24 o 
  14   2   9      537.64      481.16     22.27 o 
  15   2   9      110.97      107.73      8.20 o 
  16   2   9        0.32        3.15      8.60 o 
  17   2   9       27.29       25.02      6.13 o 
  18   2   9      220.11      266.00     12.33 o 
  19   2   9        3.60        0.86      5.53 o 
 -20   3   9       12.25        3.98      7.05 o 
 -19   3   9       27.91       16.30      6.89 o 
 -18   3   9      266.33      248.72     17.83 o 
 -17   3   9       19.92       10.55      6.18 o 
 -16   3   9      140.70      121.92      9.10 o 
 -15   3   9        6.51       -6.69      4.71 o 
 -14   3   9      521.80      527.45     16.05 o 
 -13   3   9      368.24      390.58     15.55 o 
 -12   3   9       26.79       34.93      5.63 o 
 -11   3   9      371.95      303.31     11.08 o 
 -10   3   9      767.65      788.29     18.80 o 
  -9   3   9       18.67       24.17      5.94 o 
  -8   3   9      213.73      199.05      9.38 o 
  -7   3   9      427.54      489.35     14.26 o 
  -6   3   9       43.54       61.29      3.92 o 
  -5   3   9      179.10      225.75      7.30 o 
  -4   3   9      529.52      590.53     12.83 o 
  -3   3   9        5.60       17.87      3.95 o 
  -2   3   9      566.63      626.34     14.69 o 
  -1   3   9       14.96        4.85      2.31 o 
   0   3   9      634.49      671.28     15.40 o 
   1   3   9     1107.07     1258.03     25.65 o 
   2   3   9        0.01       -1.96      2.05 o 
   3   3   9      192.51      180.32      5.64 o 
   4   3   9       78.01       88.54      4.96 o 
   5   3   9      382.25      402.75     10.78 o 
   6   3   9       14.68        9.40      2.57 o 
   7   3   9      712.89      753.32     29.36 o 
   8   3   9        2.31        1.57      2.95 o 
   9   3   9     1323.19     1267.69     24.88 o 
  10   3   9      758.80      769.58     18.73 o 
  11   3   9       90.50       74.93      6.76 o 
  12   3   9        0.35       -2.65      4.71 o 
  13   3   9      103.99       93.93      8.67 o 
  14   3   9      294.41      323.67     17.37 o 
  15   3   9      298.81      298.48     23.60 o 
  16   3   9        3.77        4.91      6.51 o 
  17   3   9       20.26       11.39      7.32 o 
  18   3   9       44.59       43.64     11.11 o 
 -19   4   9       56.78       51.73      8.10 o 
 -18   4   9       98.69      102.31      9.21 o 
 -17   4   9      301.09      323.10     13.67 o 
 -16   4   9      234.04      219.58     11.18 o 
 -15   4   9        9.54       11.36      5.14 o 
 -14   4   9      286.10      287.08     10.71 o 
 -13   4   9      984.09      976.08     20.90 o 
 -12   4   9        1.46        3.28      3.91 o 
 -11   4   9        8.24       11.48      3.96 o 
 -10   4   9     1697.19     1727.52     30.82 o 
  -9   4   9       94.94       81.06      6.30 o 
  -8   4   9       63.61       60.74      5.37 o 
  -7   4   9        2.47        4.12      2.18 o 
  -6   4   9      306.65      298.61     12.81 o 
  -5   4   9       98.05      100.98      9.48 o 
  -4   4   9      914.82      837.24     23.27 o 
  -3   4   9     1511.01     1586.35     28.80 o 
  -2   4   9      390.01      384.43     10.78 o 
  -1   4   9       51.49       42.27      6.00 o 
   0   4   9       70.86       86.80      5.68 o 
   1   4   9      504.72      515.63     12.83 o 
   2   4   9        0.37       -2.61      2.89 o 
   3   4   9      517.82      537.98     15.45 o 
   4   4   9      149.63      156.97      6.35 o 
   5   4   9      825.02      853.33     35.79 o 
   6   4   9      122.70      130.47      5.68 o 
   7   4   9      139.01      141.65      8.68 o 
   8   4   9      295.68      295.90     10.29 o 
   9   4   9       41.58       51.51      5.40 o 
  10   4   9       72.83       83.28      6.71 o 
  11   4   9        0.44        6.34      6.01 o 
  12   4   9        4.51        9.00      5.91 o 
  13   4   9      940.88      907.30     25.08 o 
  14   4   9      314.90      324.09     22.35 o 
  15   4   9      406.18      434.03     17.01 o 
  16   4   9       48.16       36.66      8.74 o 
  17   4   9        0.39        2.01      7.51 o 
 -18   5   9      440.79      488.54     16.37 o 
 -17   5   9        0.35       -5.25      5.25 o 
 -16   5   9      143.51      149.88      8.71 o 
 -15   5   9       16.20       10.84      4.69 o 
 -14   5   9        8.45        9.94      4.47 o 
 -13   5   9      235.07      239.19      9.56 o 
 -12   5   9      475.10      478.37     13.67 o 
 -11   5   9        5.11        3.16      3.87 o 
 -10   5   9       51.04       63.40      5.39 o 
  -9   5   9       24.15       17.28      3.81 o 
  -8   5   9       33.73       24.35      3.70 o 
  -7   5   9      593.97      573.65     16.33 o 
  -6   5   9       40.30       22.08      8.27 o 
  -5   5   9       41.14       49.38      6.49 o 
  -4   5   9      378.74      416.65     32.39 o 
  -2   5   9       34.91       41.07      4.41 o 
  -1   5   9     1512.41     1528.09     34.93 o 
   0   5   9       51.81       50.53      3.96 o 
   1   5   9       28.93       26.58      3.09 o 
   2   5   9      143.18      150.87      8.91 o 
   3   5   9      656.75      600.02     18.34 o 
   4   5   9       20.61       13.85      2.30 o 
   5   5   9      583.01      622.62     12.51 o 
   6   5   9      159.66      154.25      5.84 o 
   7   5   9       81.70       82.38      7.31 o 
   8   5   9       54.10       46.72      5.11 o 
   9   5   9      121.27      118.87      8.20 o 
  10   5   9        0.52       -1.94      3.75 o 
  11   5   9        1.63        1.38      4.55 o 
  12   5   9       29.99       27.80      6.08 o 
  13   5   9        0.08        0.28      5.02 o 
  14   5   9      729.31      732.35     22.42 o 
  15   5   9      582.89      616.94     20.87 o 
  16   5   9       53.74       64.08      8.71 o 
 -17   6   9      173.80      158.41     15.06 o 
 -16   6   9      342.85      394.25     17.74 o 
 -15   6   9        7.44        6.10      6.57 o 
 -14   6   9        0.05        2.43      3.79 o 
 -13   6   9       17.02       17.53      4.24 o 
 -12   6   9      194.33      195.26      9.83 o 
 -11   6   9        0.12        2.01      3.42 o 
 -10   6   9       17.31        9.63      3.19 o 
  -9   6   9       80.78       81.66      6.55 o 
  -8   6   9       90.59       83.38      6.56 o 
  -7   6   9      178.59      177.90      8.91 o 
  -6   6   9        0.33       -4.22      3.98 o 
  -5   6   9       97.67       96.36     18.54 o 
  -4   6   9       54.37       52.59     14.04 o 
  -3   6   9      709.33      707.48     25.05 o 
  -2   6   9       39.21       41.91      6.32 o 
  -1   6   9      611.65      617.21     16.91 o 
   0   6   9      647.63      712.41     16.48 o 
   1   6   9        3.50        2.23      3.99 o 
   2   6   9      141.77      120.19      8.43 o 
   3   6   9     1805.18     1715.02     41.41 o 
   4   6   9      344.07      322.65     11.92 o 
   5   6   9       81.82       76.72      6.97 o 
   6   6   9       47.41       29.44      5.60 o 
   7   6   9      156.17      165.20     10.11 o 
   8   6   9      281.31      285.67      9.89 o 
   9   6   9        7.59        4.06      4.18 o 
  10   6   9       69.96       65.44      7.16 o 
  11   6   9       12.32       15.86      4.70 o 
  12   6   9       60.16       57.74      7.00 o 
  13   6   9      119.75      111.40      9.44 o 
  14   6   9      207.71      224.64     13.08 o 
  15   6   9      220.82      200.43     12.97 o 
 -15   7   9       16.72        6.61      6.25 o 
 -14   7   9       42.19       34.94      6.73 o 
 -13   7   9      192.20      163.45     15.32 o 
 -12   7   9       81.58       81.41     11.44 o 
 -11   7   9      239.89      223.41     21.49 o 
 -10   7   9        0.01       -5.04      5.95 o 
  -9   7   9       10.97       13.87      6.72 o 
  -8   7   9      565.42      594.82     54.91 o 
  -7   7   9       57.23       54.07     13.37 o 
  -6   7   9      122.50      118.83     15.58 o 
  -5   7   9       99.24      130.70     16.06 o 
  -4   7   9        6.14       28.67     10.16 o 
  -3   7   9       49.17       40.51      5.39 o 
  -2   7   9      300.37      286.15     14.19 o 
  -1   7   9      101.90       83.69      7.75 o 
   0   7   9      397.55      362.59     35.56 o 
   1   7   9       12.62       15.00      5.61 o 
   2   7   9      870.94      846.28     23.87 o 
   3   7   9      131.46      123.21      8.29 o 
   4   7   9       13.18       18.78      4.95 o 
   5   7   9       50.92       53.31      6.54 o 
   6   7   9        9.96       10.01      5.16 o 
   7   7   9       25.14       20.22      5.57 o 
   8   7   9        3.27        4.96      5.26 o 
   9   7   9      123.93      119.63     17.05 o 
  10   7   9       37.23       32.11      4.46 o 
  11   7   9       29.49       22.66      4.71 o 
  12   7   9        2.48       -0.27      4.89 o 
  13   7   9       83.46       84.38      8.22 o 
 -13   8   9        6.28       12.14      8.66 o 
 -12   8   9        0.09       -3.54      7.37 o 
 -11   8   9       39.71       15.53     16.76 o 
 -10   8   9        5.13       -1.13      7.11 o 
  -9   8   9       23.02       14.82      7.18 o 
  -8   8   9        3.89        8.16     13.08 o 
  -7   8   9        4.72       17.53     10.30 o 
  -6   8   9      263.73      266.77     22.22 o 
  -5   8   9       60.69       68.76     13.50 o 
  -4   8   9       12.89       18.18      9.90 o 
  -3   8   9      136.57      154.74     18.63 o 
  -2   8   9       45.17       34.54     11.05 o 
  -1   8   9       38.85       29.53     10.82 o 
   0   8   9      398.73      376.88     26.51 o 
   1   8   9      979.89      881.55     27.74 o 
   2   8   9      369.07      360.37     13.94 o 
   3   8   9      282.52      244.54     12.12 o 
   4   8   9      240.70      215.32     12.01 o 
   5   8   9       83.22       88.22      7.88 o 
   6   8   9       12.78        8.88      5.34 o 
   7   8   9        9.85        2.55      5.23 o 
   8   8   9      138.38      131.42     12.36 o 
   9   8   9      274.23      266.62     19.64 o 
  10   8   9       49.02       51.63      8.90 o 
  -9   9   9      213.75      234.20     24.41 o 
  -8   9   9       20.32       18.29     11.92 o 
  -7   9   9      357.24      351.80     26.56 o 
  -6   9   9      244.43      241.05     23.28 o 
  -5   9   9       56.75       47.77     12.72 o 
  -4   9   9      108.92      131.34     18.13 o 
  -3   9   9       48.48       21.65     11.03 o 
  -2   9   9        7.48        8.75      9.65 o 
  -1   9   9      167.26      158.22     19.78 o 
   0   9   9      350.41      322.45     25.75 o 
   1   9   9      587.65      568.19     35.23 o 
   2   9   9       10.25       13.05     10.84 o 
   3   9   9       63.95       69.68     15.18 o 
   4   9   9       14.56       22.23     12.42 o 
   5   9   9       39.31       43.56     13.74 o 
   6   9   9       30.18       23.16      6.58 o 
   7   9   9       15.72       10.44      6.67 o 
 -21   0  10       93.08      121.54     19.58 o 
 -20   0  10      222.04      281.54     24.81 o 
 -19   0  10       52.61       38.07     13.10 o 
 -18   0  10       69.96       61.88     14.07 o 
 -17   0  10       96.54      112.93     16.18 o 
 -16   0  10      493.45      475.63     22.51 o 
 -15   0  10        0.04        1.05      6.93 o 
 -14   0  10      107.58      114.92     11.56 o 
 -13   0  10       62.12       67.21     13.50 o 
 -12   0  10      104.21      107.64      8.50 o 
 -11   0  10      580.13      543.02     18.65 o 
 -10   0  10       57.94       66.89      6.38 o 
  -9   0  10       62.88       78.50      6.44 o 
  -8   0  10      140.22      164.86      9.32 o 
  -7   0  10      451.19      398.25     12.23 o 
  -6   0  10     3184.23     3199.57     61.72 o 
  -5   0  10     2017.07     2083.73     41.54 o 
  -4   0  10      300.37      342.18     11.26 o 
  -3   0  10     1791.65     1963.33     43.68 o 
  -2   0  10     2523.38     2910.29     62.38 o 
  -1   0  10      206.38      253.21      8.99 o 
   0   0  10     2431.67     2351.68     62.72 o 
   1   0  10      740.30      911.91     27.34 o 
   2   0  10     3974.65     4237.25     77.26 o 
   3   0  10     4250.08     4200.83     88.51 o 
   4   0  10        0.40       -0.04      2.56 o 
   5   0  10     1843.29     1939.15     38.72 o 
   6   0  10        5.91        4.94      3.62 o 
   7   0  10      141.91      176.36      9.06 o 
   8   0  10      776.08      783.90     28.32 o 
   9   0  10      191.58      212.35     11.63 o 
  10   0  10     1333.16     1257.49     34.09 o 
  11   0  10      320.80      318.82     22.35 o 
  12   0  10      776.49      683.09     30.94 o 
  13   0  10       16.93        6.04      6.01 o 
  14   0  10      118.98      112.60     10.65 o 
  15   0  10      102.15       91.87     10.32 o 
  16   0  10       14.53       20.16      7.74 o 
  17   0  10       34.26       30.30      8.68 o 
  18   0  10      787.60      846.91     30.03 o 
  19   0  10        8.32        6.31      9.09 o 
 -21   1  10      344.90      375.73     27.93 o 
 -20   1  10       25.47       30.24     11.87 o 
 -19   1  10       24.51       31.57     11.11 o 
 -18   1  10        2.93       -4.32      6.17 o 
 -17   1  10       74.09       83.55     10.34 o 
 -16   1  10      159.98      145.89     10.26 o 
 -15   1  10       58.17       56.18      6.42 o 
 -14   1  10      255.82      240.15     10.34 o 
 -13   1  10       57.77       49.89      5.31 o 
 -12   1  10       49.81       48.35      5.04 o 
 -11   1  10      611.97      608.95     23.26 o 
 -10   1  10       13.20        8.00      3.30 o 
  -9   1  10     1860.60     1865.93     29.37 o 
  -8   1  10      486.44      484.75     10.51 o 
  -7   1  10     1935.15     1974.18     30.10 o 
  -6   1  10      164.74      191.79      5.68 o 
  -5   1  10        6.52        8.46      2.40 o 
  -4   1  10     2514.72     2734.52     39.44 o 
  -3   1  10        0.48        2.00      2.20 o 
  -2   1  10     1483.23     1587.07     25.35 o 
  -1   1  10     1487.84     1531.06     26.84 o 
   0   1  10       42.68       37.87      2.98 o 
   1   1  10     1499.03     1602.76     27.90 o 
   2   1  10      477.05      425.84      8.23 o 
   3   1  10     1271.49     1310.65     21.47 o 
   4   1  10      121.91       97.55      4.14 o 
   5   1  10     2802.53     2947.11     42.27 o 
   6   1  10        7.89        2.72      2.08 o 
   7   1  10      332.16      322.06     14.19 o 
   8   1  10      267.65      246.00     10.17 o 
   9   1  10      264.00      244.91      8.37 o 
  10   1  10        2.33       -4.09      3.32 o 
  11   1  10     1598.61     1465.65     27.50 o 
  12   1  10      127.46      141.37      7.65 o 
  13   1  10      105.47      104.41      7.07 o 
  14   1  10       19.27       33.48      5.25 o 
  15   1  10      101.92       97.65      7.43 o 
  16   1  10       10.52        9.66      5.20 o 
  17   1  10       60.22       88.03      9.62 o 
  18   1  10       41.20       24.77      6.89 o 
 -20   2  10        1.60        1.65      8.42 o 
 -19   2  10       40.32       56.36      9.67 o 
 -18   2  10       20.93       24.44      7.26 o 
 -17   2  10       33.69       35.64      7.16 o 
 -16   2  10       43.05       49.67      7.24 o 
 -15   2  10       10.53       14.34      5.71 o 
 -14   2  10      158.18      165.26      9.92 o 
 -13   2  10      204.42      205.68     11.11 o 
 -12   2  10      113.69      114.14      8.06 o 
 -11   2  10      443.51      414.98     15.83 o 
 -10   2  10      217.37      262.11     10.94 o 
  -9   2  10      309.27      331.48      9.13 o 
  -8   2  10     2011.94     1915.06     30.25 o 
  -7   2  10       15.53       19.01      3.05 o 
  -6   2  10      252.09      259.85      6.80 o 
  -5   2  10     1100.41     1229.05     21.27 o 
  -4   2  10     2605.60     2734.97     39.38 o 
  -3   2  10      322.90      313.00      7.24 o 
  -2   2  10       85.56       84.92      4.06 o 
  -1   2  10      619.17      574.01      9.70 o 
   0   2  10       35.76       36.50      2.29 o 
   1   2  10       44.79       43.18      2.78 o 
   2   2  10       38.77       26.82      3.34 o 
   3   2  10       71.96       86.61      4.83 o 
   4   2  10      142.22      150.43     11.20 o 
   5   2  10      599.91      556.88     12.20 o 
   6   2  10       48.85       38.12      2.55 o 
   7   2  10        2.82        5.01      1.94 o 
   8   2  10      110.69      112.75      7.00 o 
   9   2  10     1095.26     1153.39     20.20 o 
  10   2  10      381.13      392.46      9.97 o 
  11   2  10     2120.16     2098.83     63.92 o 
  12   2  10        2.80        5.65      3.73 o 
  13   2  10      352.38      358.68     11.12 o 
  14   2  10      169.06      188.25      9.45 o 
  15   2  10      227.55      251.75     11.15 o 
  16   2  10        6.99       15.92      5.17 o 
  17   2  10      344.81      383.58     14.25 o 
  18   2  10       67.45       76.88     11.00 o 
 -20   3  10      117.44      116.23     10.82 o 
 -19   3  10        8.91       11.86      7.93 o 
 -18   3  10       94.22       93.48     10.79 o 
 -17   3  10       16.47       19.49      6.45 o 
 -16   3  10        0.01        5.77      5.94 o 
 -15   3  10       72.21       59.49      7.21 o 
 -14   3  10       11.00        6.11      5.60 o 
 -13   3  10      860.27      874.86     24.94 o 
 -12   3  10      129.51      108.19      9.72 o 
 -11   3  10      598.75      584.74     16.14 o 
 -10   3  10      182.53      156.23      8.31 o 
  -9   3  10      428.30      446.61     12.87 o 
  -8   3  10       14.97       13.46      5.92 o 
  -7   3  10      135.08      126.71      8.08 o 
  -6   3  10       74.47       78.12      6.39 o 
  -5   3  10       60.01       65.08      3.85 o 
  -4   3  10       71.81       64.74      3.71 o 
  -3   3  10       61.64       61.77      4.61 o 
  -2   3  10     1718.44     1724.66     34.19 o 
  -1   3  10     1766.60     1729.14     34.23 o 
   0   3  10      115.35       71.74      4.79 o 
   1   3  10        1.29        0.70      2.69 o 
   2   3  10      321.59      351.23     10.18 o 
   3   3  10        7.06        2.93      2.18 o 
   4   3  10       15.24        7.23      2.46 o 
   5   3  10      647.35      631.71     15.90 o 
   6   3  10       45.10       31.40      4.68 o 
   7   3  10      480.48      458.76     16.27 o 
   8   3  10     1885.22     1827.08     29.73 o 
   9   3  10      353.54      305.82     10.73 o 
  10   3  10      441.29      405.36     14.25 o 
  11   3  10        5.47        9.42      6.43 o 
  12   3  10      679.21      709.63     22.17 o 
  13   3  10        4.33        0.36      5.99 o 
  14   3  10      220.31      242.12     15.88 o 
  15   3  10      988.73      968.07     31.85 o 
  16   3  10       45.39       58.12     10.51 o 
  17   3  10       38.81       37.79      8.63 o 
  18   3  10        0.61       -2.14      7.74 o 
 -19   4  10      103.67      101.63     12.46 o 
 -18   4  10       46.97       44.70      7.78 o 
 -17   4  10      100.33      126.69      9.70 o 
 -16   4  10        1.75        6.70      5.45 o 
 -15   4  10      133.56      127.06     12.11 o 
 -14   4  10      120.98       91.15      9.46 o 
 -13   4  10      192.40      184.68      9.75 o 
 -12   4  10      889.20      853.28     20.61 o 
 -11   4  10      209.20      206.78      9.33 o 
 -10   4  10      442.67      454.39     27.77 o 
  -9   4  10      298.04      316.22     11.39 o 
  -8   4  10      149.39      145.24      8.74 o 
  -7   4  10      416.40      421.80     12.37 o 
  -6   4  10       10.43       14.82      2.69 o 
  -5   4  10      257.08      291.22     14.96 o 
  -4   4  10      115.87      115.26      7.60 o 
  -3   4  10       58.79       54.49      5.06 o 
  -2   4  10      578.32      630.58     15.39 o 
  -1   4  10       27.74       30.76      6.06 o 
   0   4  10      209.50      216.55      7.71 o 
   1   4  10      433.74      478.26     12.47 o 
   2   4  10       15.43       16.72      3.11 o 
   3   4  10      132.17      121.15      5.71 o 
   4   4  10     2859.62     2836.72     54.23 o 
   5   4  10       15.87       15.90      5.70 o 
   6   4  10       24.95       29.87      4.80 o 
   7   4  10      633.89      647.78     15.91 o 
   8   4  10       26.54       24.04      4.44 o 
   9   4  10      748.68      692.64     17.38 o 
  10   4  10     1822.43     1808.71     40.11 o 
  11   4  10      217.64      193.88     10.64 o 
  12   4  10      776.63      842.15     36.80 o 
  13   4  10        1.18        8.23      6.46 o 
  14   4  10       46.01       52.78      7.72 o 
  15   4  10       78.69       87.28     10.90 o 
  16   4  10      129.37      141.31     13.64 o 
  17   4  10        1.55        3.15     10.52 o 
 -18   5  10        1.65        4.45      6.15 o 
 -17   5  10      186.40      198.89     12.45 o 
 -16   5  10      237.98      250.78     11.70 o 
 -15   5  10        1.43        3.11      4.98 o 
 -14   5  10       64.63       61.37      7.13 o 
 -13   5  10      698.06      680.16     19.44 o 
 -12   5  10      600.94      600.76     18.20 o 
 -11   5  10      772.50      753.87     20.01 o 
 -10   5  10       13.40        8.59      4.38 o 
  -9   5  10      462.01      435.94     13.07 o 
  -8   5  10       12.08       14.67      4.62 o 
  -7   5  10      311.66      321.59     14.80 o 
  -6   5  10      526.84      528.67     19.97 o 
  -5   5  10       30.10       25.27      5.70 o 
  -4   5  10       88.20      104.16      8.96 o 
  -3   5  10     1341.57     1415.93     41.87 o 
  -2   5  10       98.17      108.11      8.92 o 
  -1   5  10       23.88       22.74      3.40 o 
   0   5  10      676.37      672.69     15.85 o 
   1   5  10       39.75       42.48      3.84 o 
   2   5  10      209.67      224.70     11.47 o 
   3   5  10       42.13       43.78      7.87 o 
   4   5  10      173.58      168.40      7.74 o 
   5   5  10      798.26      785.41     16.39 o 
   6   5  10      318.83      320.83     12.43 o 
   7   5  10     1765.84     1772.12     34.08 o 
   8   5  10       10.63       13.86      4.06 o 
   9   5  10        9.53       17.40      4.38 o 
  10   5  10       31.49       27.44      7.01 o 
  11   5  10        4.64        3.02      4.72 o 
  12   5  10       42.11       67.88      7.65 o 
  13   5  10       43.79       47.42      7.23 o 
  14   5  10       32.01       37.96      7.41 o 
  15   5  10       10.18        9.75      6.40 o 
  16   5  10      535.91      518.47     19.99 o 
 -17   6  10        0.36        2.86      8.43 o 
 -16   6  10        8.20        1.35      4.96 o 
 -15   6  10       78.47       79.38      7.30 o 
 -14   6  10      266.35      258.26     24.57 o 
 -13   6  10      576.47      613.42     18.36 o 
 -12   6  10        0.11        4.47      4.37 o 
 -11   6  10       51.84       42.06      4.99 o 
 -10   6  10       39.07       43.58     12.35 o 
  -9   6  10      249.21      252.67     12.87 o 
  -8   6  10        1.52        0.52      4.69 o 
  -7   6  10        1.61       -1.65     11.56 o 
  -6   6  10      111.04      100.93     10.08 o 
  -5   6  10      806.11      787.79     26.21 o 
  -4   6  10      852.45      828.20     27.35 o 
  -3   6  10       94.41       82.92      8.49 o 
  -2   6  10       87.18       81.01      8.32 o 
  -1   6  10       14.32       12.33      5.74 o 
   0   6  10      797.90      843.53     18.98 o 
   1   6  10      614.51      648.51     25.10 o 
   2   6  10      450.80      451.99     15.76 o 
   3   6  10      485.60      461.73     16.27 o 
   4   6  10        0.22       -5.26      3.99 o 
   5   6  10      111.14      119.47      8.46 o 
   6   6  10       40.98       37.27      8.77 o 
   7   6  10      120.84      119.15      6.40 o 
   8   6  10      151.04      137.00      7.20 o 
   9   6  10      101.17       81.75      6.17 o 
  10   6  10      396.92      399.41     12.77 o 
  11   6  10       18.07       21.51      5.53 o 
  12   6  10        8.42        5.30      8.51 o 
  13   6  10      144.10      134.37     12.95 o 
  14   6  10        0.43        4.13      6.38 o 
 -15   7  10      218.40      187.28     13.25 o 
 -14   7  10        9.15        2.82      5.34 o 
 -13   7  10       26.94       22.60     12.18 o 
 -12   7  10       71.58       64.12     14.94 o 
 -11   7  10       66.59       57.49     14.31 o 
 -10   7  10       23.88       12.27     10.14 o 
  -9   7  10        1.15        6.80      9.03 o 
  -8   7  10        8.56        9.33      9.03 o 
  -7   7  10      245.52      271.50     22.14 o 
  -6   7  10       22.80       28.57      7.66 o 
  -5   7  10       15.12       13.62     13.22 o 
  -4   7  10      822.69      819.56     29.09 o 
  -3   7  10      133.39      114.48      8.86 o 
  -2   7  10        3.00       -5.76      4.44 o 
  -1   7  10       10.89        3.57      5.15 o 
   0   7  10      392.66      386.34     16.98 o 
   1   7  10     1504.05     1427.41     43.20 o 
   2   7  10        1.65        0.53      5.42 o 
   3   7  10      250.80      267.70     12.40 o 
   4   7  10       40.22       41.10      8.56 o 
   5   7  10       22.63       16.83      6.00 o 
   6   7  10      193.24      190.84     11.01 o 
   7   7  10        0.96       -0.95      4.80 o 
   8   7  10      134.65      128.51     10.01 o 
   9   7  10       13.35       12.76      5.92 o 
  10   7  10        9.41       16.56      6.29 o 
  11   7  10        0.00        2.50      5.05 o 
  12   7  10       29.61       29.13      5.94 o 
 -12   8  10       48.68       63.01     15.23 o 
 -11   8  10       83.19       92.27     16.61 o 
 -10   8  10       27.71       38.70     13.31 o 
  -9   8  10        2.46        9.77     10.80 o 
  -8   8  10       15.31       -2.33      9.49 o 
  -7   8  10       13.47        4.18     10.44 o 
  -6   8  10       38.31       58.57     13.49 o 
  -5   8  10       51.28       55.95     13.26 o 
  -4   8  10      289.20      286.71     23.12 o 
  -3   8  10       29.16       30.70     12.12 o 
  -2   8  10       92.93       64.82     13.92 o 
  -1   8  10      123.74      151.10     18.62 o 
   0   8  10      301.15      317.76     13.84 o 
   1   8  10       56.11       67.63     14.78 o 
   2   8  10        0.25       -1.33      5.56 o 
   3   8  10        4.00       -0.88      5.30 o 
   4   8  10       28.22       23.54      6.29 o 
   5   8  10       11.21        9.55      5.54 o 
   6   8  10       10.93        1.55      5.73 o 
   7   8  10       30.65       22.38      6.20 o 
   8   8  10       13.69       11.35      6.11 o 
   9   8  10       46.04       39.88      7.47 o 
  10   8  10        6.65       24.36      8.43 o 
  -8   9  10       37.24       49.20     13.86 o 
  -7   9  10        0.02       -5.16      9.92 o 
  -6   9  10       34.16       31.19     12.20 o 
  -5   9  10      334.25      323.83     25.91 o 
  -4   9  10      206.54      199.69     22.28 o 
  -3   9  10       65.29       54.83     14.15 o 
  -2   9  10       22.69       24.22     11.42 o 
  -1   9  10      129.74      124.75     18.08 o 
   0   9  10       21.57       37.42     13.08 o 
   1   9  10       58.29       50.82     14.05 o 
   2   9  10       26.36       17.56     11.98 o 
   3   9  10       54.36       66.88     15.91 o 
   4   9  10        8.56        0.12      6.37 o 
   5   9  10      156.34      172.27     12.05 o 
   6   9  10        0.76       -6.63      6.20 o 
 -21   1  11       89.52       98.62     15.78 o 
 -20   1  11        1.52        2.61     10.38 o 
 -19   1  11        1.28       19.17      8.16 o 
 -18   1  11       43.49       31.06      8.91 o 
 -17   1  11       95.20       67.19      9.85 o 
 -16   1  11      101.53      113.17     10.73 o 
 -15   1  11        0.05       -3.06      5.25 o 
 -14   1  11       94.26       95.59      8.50 o 
 -13   1  11       27.39       31.08      4.89 o 
 -12   1  11      198.37      164.55      7.73 o 
 -11   1  11       62.44       71.88      5.47 o 
 -10   1  11      192.06      177.78      7.78 o 
  -9   1  11     1326.07     1298.57     23.83 o 
  -8   1  11        4.65        2.86      2.11 o 
  -7   1  11        2.94       11.76      2.63 o 
  -6   1  11      248.24      275.83      6.99 o 
  -5   1  11       13.15       21.11      3.02 o 
  -4   1  11      671.38      614.20     12.08 o 
  -3   1  11      672.74      692.34     16.77 o 
  -2   1  11     1277.97     1338.42     22.12 o 
  -1   1  11      794.25      693.74     14.33 o 
   0   1  11     2105.31     2243.40     38.23 o 
   1   1  11      159.21      164.91      5.58 o 
   2   1  11      194.04      238.86      6.15 o 
   3   1  11       80.38       97.92      4.22 o 
   4   1  11      180.94      196.36      5.87 o 
   5   1  11       30.33       40.04      4.04 o 
   6   1  11     1696.58     1760.11     37.79 o 
   7   1  11       46.05       47.05      5.31 o 
   8   1  11       91.25      103.32      7.08 o 
   9   1  11      398.10      363.43     10.46 o 
  10   1  11      573.07      602.70     14.52 o 
  11   1  11      206.82      194.59     11.28 o 
  12   1  11        0.48       -0.76      3.69 o 
  13   1  11       20.01       10.47      4.52 o 
  14   1  11        9.55        4.88      4.95 o 
  15   1  11        1.29       -4.44      4.47 o 
  16   1  11        0.12       -2.21      4.88 o 
  17   1  11        4.06       10.84      6.12 o 
  18   1  11       26.93       23.39      6.81 o 
 -20   2  11       28.54       15.11      9.36 o 
 -19   2  11        0.01        2.89      8.22 o 
 -18   2  11       34.06       14.75      8.21 o 
 -17   2  11      213.48      228.80     12.74 o 
 -16   2  11       42.47       51.11      7.50 o 
 -15   2  11       72.48       56.58      7.56 o 
 -14   2  11       98.02       88.85      8.02 o 
 -13   2  11        4.86        1.90      5.11 o 
 -12   2  11      523.11      461.80     14.60 o 
 -11   2  11       97.60       97.12      9.83 o 
 -10   2  11      476.59      469.22     12.58 o 
  -9   2  11     2727.28     2587.23     43.41 o 
  -8   2  11       30.17       24.47      3.90 o 
  -7   2  11        3.06       12.16      4.59 o 
  -6   2  11     2188.21     2169.91     35.45 o 
  -5   2  11        0.01        0.65      2.26 o 
  -4   2  11     2348.69     2467.17     36.07 o 
  -3   2  11       90.75       65.13      3.56 o 
  -2   2  11     3540.79     3526.53     53.08 o 
  -1   2  11      885.19      940.51     14.84 o 
   0   2  11      103.83      104.60      3.95 o 
   1   2  11       51.90       41.71      3.08 o 
   2   2  11      206.47      201.12      5.16 o 
   3   2  11       52.08       33.71      3.62 o 
   4   2  11      182.17      205.54      6.65 o 
   5   2  11     1960.48     1989.10     31.77 o 
   6   2  11       23.21       18.60      2.21 o 
   7   2  11     1241.55     1234.28     21.71 o 
   8   2  11     3202.41     3204.83     51.09 o 
   9   2  11       55.65       51.70      4.18 o 
  10   2  11       11.65        0.09      3.41 o 
  11   2  11        0.22        1.52      3.48 o 
  12   2  11       30.21       32.40      4.58 o 
  13   2  11        0.03        9.83      4.25 o 
  14   2  11       52.53       62.34      7.99 o 
  15   2  11       11.70       14.45      5.22 o 
  16   2  11       56.43       68.11      7.06 o 
  17   2  11      163.24      176.55     10.65 o 
  18   2  11       13.44       13.78      5.94 o 
 -20   3  11        4.49      -15.51      7.76 o 
 -19   3  11        9.85       24.17      7.53 o 
 -18   3  11      120.35      114.11     10.02 o 
 -17   3  11       13.77        6.81      6.22 o 
 -16   3  11        1.16       -7.55      5.16 o 
 -15   3  11      317.58      288.66     12.85 o 
 -14   3  11      230.49      204.84     10.84 o 
 -13   3  11        8.86        9.72      5.21 o 
 -12   3  11     1039.69     1008.41     23.55 o 
 -11   3  11     1891.93     1850.15     36.80 o 
 -10   3  11       44.15       39.69      5.42 o 
  -9   3  11        1.45        1.35      3.71 o 
  -8   3  11        0.58        1.71      2.52 o 
  -7   3  11       52.59       53.88      5.57 o 
  -6   3  11      349.67      367.06      9.14 o 
  -5   3  11      539.79      540.30     11.33 o 
  -4   3  11      129.68      141.86      6.02 o 
  -3   3  11        2.20       -0.14      3.16 o 
  -2   3  11       30.63       45.59      4.23 o 
  -1   3  11     1696.13     1758.94     35.09 o 
   0   3  11      678.93      711.05     16.77 o 
   1   3  11      171.47      190.46      7.64 o 
   2   3  11      332.53      326.54     13.65 o 
   3   3  11     2138.68     2058.15     33.59 o 
   4   3  11      108.53       91.80      6.69 o 
   5   3  11      648.98      675.37     17.59 o 
   6   3  11      403.02      442.81     13.69 o 
   7   3  11     1024.11     1015.14     25.04 o 
   8   3  11      141.32       95.72      7.39 o 
   9   3  11        0.33       -6.86      4.16 o 
  10   3  11     1189.14     1137.70     28.02 o 
  11   3  11      289.45      285.08     13.01 o 
  12   3  11      807.88      762.16     25.90 o 
  13   3  11       72.54       65.60      9.36 o 
  14   3  11       58.64       68.94     13.11 o 
  15   3  11       31.03       51.78     10.07 o 
  16   3  11        1.07       -2.18      8.17 o 
  17   3  11       55.04       65.57     11.40 o 
 -19   4  11      196.55      205.46     12.53 o 
 -18   4  11       35.08       34.36      7.37 o 
 -17   4  11       85.83       81.81      8.66 o 
 -16   4  11        5.31        1.20      5.45 o 
 -15   4  11      120.23      135.25      9.40 o 
 -14   4  11       54.08       44.83      6.33 o 
 -13   4  11      618.57      633.70     17.51 o 
 -12   4  11       30.59       37.61      5.73 o 
 -11   4  11        5.86        7.53      4.81 o 
 -10   4  11      112.74      108.68      7.72 o 
  -9   4  11      282.98      289.31     10.92 o 
  -8   4  11      898.45      923.06     22.04 o 
  -7   4  11       15.01        9.40      4.02 o 
  -6   4  11      103.36       99.52      4.73 o 
  -5   4  11        5.32       10.04      4.45 o 
  -4   4  11      437.08      493.53     15.93 o 
  -3   4  11      176.55      177.66     10.43 o 
  -2   4  11      410.62      421.57     14.38 o 
  -1   4  11     1600.08     1648.00     43.19 o 
   0   4  11       82.67       93.00      5.69 o 
   1   4  11       12.63        6.95      3.54 o 
   2   4  11       49.71       54.66      4.56 o 
   3   4  11     1459.27     1424.05     27.00 o 
   4   4  11      134.13      136.15      6.61 o 
   5   4  11      592.53      578.00     19.14 o 
   6   4  11        4.96        5.51      4.44 o 
   7   4  11      302.08      312.92     10.63 o 
   8   4  11      148.74      111.91      7.29 o 
   9   4  11       33.13       18.06      5.36 o 
  10   4  11      121.47      115.21      8.88 o 
  11   4  11      668.12      670.68     20.13 o 
  12   4  11        7.66        6.86      5.42 o 
  13   4  11      183.84      206.56     14.16 o 
  14   4  11      157.04      188.32     17.75 o 
  15   4  11      164.21      176.41     14.48 o 
  16   4  11       51.60       58.50     18.75 o 
 -18   5  11      256.64      265.78     12.98 o 
 -17   5  11        0.68       -3.10      7.25 o 
 -16   5  11       43.72       46.98     10.79 o 
 -15   5  11      121.58       96.43     10.94 o 
 -14   5  11       53.93       56.74      8.30 o 
 -13   5  11      420.41      404.95     16.38 o 
 -12   5  11      266.13      239.37     11.04 o 
 -11   5  11       24.22       23.17      6.11 o 
 -10   5  11       81.76       88.68      6.80 o 
  -9   5  11      115.65      101.76      7.04 o 
  -8   5  11      613.64      626.51     29.92 o 
  -7   5  11       45.86       43.59     10.62 o 
  -6   5  11        1.22       -4.39      4.71 o 
  -5   5  11       21.57       22.11      7.33 o 
  -4   5  11       53.79       48.38      7.21 o 
  -3   5  11      347.47      339.51     15.58 o 
  -2   5  11      598.07      577.12     21.61 o 
  -1   5  11       36.45       33.31      4.06 o 
   0   5  11      630.11      608.85     17.19 o 
   1   5  11      543.12      559.80     16.56 o 
   2   5  11       71.72       71.90      5.56 o 
   3   5  11      170.99      175.05      8.51 o 
   4   5  11      331.55      305.19     10.98 o 
   5   5  11      122.31      114.65      7.63 o 
   6   5  11      370.60      360.88     12.19 o 
   7   5  11       21.86       24.80      4.72 o 
   8   5  11       23.44       22.34      4.92 o 
   9   5  11        7.91        5.58      4.57 o 
  10   5  11        7.53        8.21      4.90 o 
  11   5  11      126.90      133.80      9.69 o 
  12   5  11      108.75      133.00     11.89 o 
  13   5  11       37.63       29.53      6.71 o 
  14   5  11      245.10      274.45     20.08 o 
  15   5  11      247.02      267.38     15.06 o 
 -16   6  11        0.70        1.91      5.44 o 
 -15   6  11      216.73      243.22     11.90 o 
 -14   6  11        0.77       -2.15      4.71 o 
 -13   6  11      114.18      111.76      8.13 o 
 -12   6  11     1003.40     1016.10     26.42 o 
 -11   6  11       78.07       66.79      7.53 o 
 -10   6  11       55.32       51.90      7.62 o 
  -9   6  11       13.75       10.85      5.71 o 
  -8   6  11      295.97      279.32     15.55 o 
  -7   6  11      409.21      422.95     17.79 o 
  -6   6  11        1.07       -5.30      4.82 o 
  -5   6  11      358.61      377.28     26.42 o 
  -4   6  11      610.32      616.74     22.89 o 
  -3   6  11       26.34       24.07      6.55 o 
  -2   6  11     2101.85     1985.50     56.83 o 
  -1   6  11       58.87       47.77     10.49 o 
   0   6  11        0.03       -2.05      3.23 o 
   1   6  11      388.35      382.77     14.32 o 
   2   6  11       74.03       72.34      7.30 o 
   3   6  11       34.40       32.32      5.94 o 
   4   6  11      149.65      135.52      9.87 o 
   5   6  11       52.45       56.13      6.69 o 
   6   6  11      318.77      297.93     12.56 o 
   7   6  11       44.40       36.86      4.62 o 
   8   6  11      117.47      115.33      6.94 o 
   9   6  11      146.86      142.92      8.89 o 
  10   6  11       25.31       18.00      7.02 o 
  11   6  11       20.33       13.85      5.35 o 
  12   6  11      166.97      158.27     10.64 o 
  13   6  11      785.89      807.21     23.68 o 
  14   6  11       28.66       29.83     10.56 o 
 -14   7  11        0.72       -7.24     11.33 o 
 -13   7  11       91.70       89.79     17.54 o 
 -12   7  11      277.35      282.66     27.37 o 
 -11   7  11      282.56      278.91     24.12 o 
 -10   7  11       39.10       53.72     13.36 o 
  -9   7  11      165.65      147.90      8.66 o 
  -8   7  11       84.17       89.29      7.53 o 
  -7   7  11      394.21      408.23     21.84 o 
  -6   7  11      186.68      172.93     20.19 o 
  -5   7  11      459.88      413.11     16.93 o 
  -4   7  11      388.45      371.36     16.89 o 
  -3   7  11       17.21        4.86      5.31 o 
  -2   7  11       47.64       42.77      7.13 o 
  -1   7  11      187.71      175.66     12.00 o 
   0   7  11        9.72       13.06      5.88 o 
   1   7  11       48.60       45.62     10.07 o 
   2   7  11      150.81      145.97     11.99 o 
   3   7  11        0.00       -1.05      4.65 o 
   4   7  11        7.49        2.64      4.47 o 
   5   7  11        6.63        5.05      4.92 o 
   6   7  11       23.47       30.39      6.06 o 
   7   7  11      200.77      208.19     12.12 o 
   8   7  11       18.88       23.15      7.15 o 
   9   7  11      119.86      139.64     10.78 o 
  10   7  11       14.64       18.70      6.87 o 
  11   7  11       28.45       34.76      5.54 o 
  12   7  11        1.85        9.68      5.40 o 
 -12   8  11        4.91       -8.62     10.66 o 
 -11   8  11      123.76      121.13     19.03 o 
 -10   8  11       13.53        0.99     10.76 o 
  -9   8  11       17.60        9.34     10.31 o 
  -8   8  11       28.58       30.99     12.87 o 
  -7   8  11        5.65        7.91      9.86 o 
  -6   8  11       20.61        2.98      9.60 o 
  -5   8  11      370.05      379.18     27.60 o 
  -4   8  11       18.38        8.02      9.93 o 
  -3   8  11      180.12      193.28     21.64 o 
  -2   8  11        1.21        0.75      9.55 o 
  -1   8  11      469.93      445.61     17.60 o 
   0   8  11       23.40       19.26      6.23 o 
   1   8  11     1154.69     1097.84     35.28 o 
   2   8  11      441.06      405.81     18.59 o 
   3   8  11      208.43      189.98     12.11 o 
   4   8  11      396.26      372.28     16.15 o 
   5   8  11        5.57        5.71      6.20 o 
   6   8  11       69.86       68.20      7.94 o 
   7   8  11        0.07        1.88      5.62 o 
   8   8  11       10.53       17.01      6.40 o 
   9   8  11       12.20       19.89      6.85 o 
  -8   9  11       12.10       13.60     12.28 o 
  -7   9  11      232.25      203.63     23.12 o 
  -6   9  11       46.41       17.68     11.55 o 
  -5   9  11      100.50      120.05     18.55 o 
  -4   9  11        6.75       12.35     11.09 o 
  -3   9  11       42.96       26.52     12.54 o 
  -2   9  11       15.35       14.23     11.21 o 
  -1   9  11       89.16       81.43     16.52 o 
   0   9  11      332.76      258.64     26.06 o 
   1   9  11      577.12      556.02     35.69 o 
   2   9  11       11.23       -2.26      9.82 o 
   3   9  11      243.33      230.28     12.57 o 
   4   9  11       12.83        1.99      6.01 o 
   5   9  11       21.46       16.78      7.80 o 
 -20   0  12       39.84        9.98     34.08 o 
 -19   0  12       37.60       28.90     26.90 o 
 -18   0  12      134.94      106.94     16.05 o 
 -16   0  12        8.11        5.66     12.03 o 
 -15   0  12       49.21       62.34      9.68 o 
 -14   0  12       34.98       35.75      8.32 o 
 -13   0  12      275.78      259.75     15.01 o 
 -12   0  12      537.66      554.65     21.03 o 
 -11   0  12      151.29      137.81     12.75 o 
 -10   0  12      477.17      433.02     14.73 o 
  -9   0  12     1990.65     1935.91     41.19 o 
  -8   0  12      644.90      566.23     16.03 o 
  -7   0  12      302.48      367.64     13.71 o 
  -6   0  12      275.23      259.69      9.89 o 
  -5   0  12      994.71      955.91     24.67 o 
  -4   0  12       63.29       77.65      6.04 o 
  -3   0  12     1128.75     1239.80     29.94 o 
  -2   0  12      699.66      704.69     19.03 o 
  -1   0  12      343.46      352.88     11.71 o 
   0   0  12      632.88      700.52     45.63 o 
   1   0  12     1626.74     1666.15     38.44 o 
   2   0  12     2002.81     2087.53     46.69 o 
   3   0  12     1085.95     1104.33     41.42 o 
   4   0  12     1953.40     2044.61     56.90 o 
   5   0  12       46.77       32.91      8.45 o 
   6   0  12      427.61      405.67     18.24 o 
   7   0  12     1022.52     1048.80     35.50 o 
   8   0  12      932.28      895.11     32.04 o 
   9   0  12      691.52      727.12     53.30 o 
  10   0  12      174.59      192.54     12.24 o 
  11   0  12     1273.52     1206.48     34.21 o 
  12   0  12      183.12      167.51     21.62 o 
  13   0  12      316.63      294.21     15.74 o 
  14   0  12       63.37       85.74     11.47 o 
  15   0  12      129.20      102.83     11.06 o 
  16   0  12      241.90      272.94     16.26 o 
  17   0  12        0.77       -4.36      7.33 o 
  18   0  12      733.09      823.58     46.24 o 
 -20   1  12        0.16       -4.79     10.96 o 
 -19   1  12      254.70      263.31     18.87 o 
 -18   1  12        1.30       -2.05      7.82 o 
 -17   1  12       12.50       15.05      7.93 o 
 -16   1  12      160.95      163.37     12.61 o 
 -15   1  12        6.32        1.15      6.39 o 
 -14   1  12        5.26        6.62      6.56 o 
 -13   1  12       36.93       41.85      5.91 o 
 -12   1  12      949.03      901.46     18.35 o 
 -11   1  12     3142.88     2968.68     46.01 o 
 -10   1  12     4778.21     4734.95     69.38 o 
  -9   1  12      159.79      173.86      7.62 o 
  -8   1  12      109.15      114.68      6.04 o 
  -7   1  12      271.83      207.77      7.38 o 
  -6   1  12      781.31      815.49     16.15 o 
  -5   1  12       15.35       11.32      4.98 o 
  -4   1  12     1197.12     1180.18     20.45 o 
  -3   1  12      270.75      254.41      6.97 o 
  -2   1  12      272.05      272.49      7.04 o 
  -1   1  12      339.79      414.05      9.06 o 
   0   1  12     2517.83     2722.75     45.99 o 
   1   1  12        0.37        5.40      1.98 o 
   2   1  12      586.96      684.51     12.14 o 
   3   1  12     1212.54     1222.84     29.27 o 
   4   1  12      418.09      393.39     11.18 o 
   5   1  12      389.82      414.12     14.67 o 
   6   1  12      137.11      162.43      8.75 o 
   7   1  12      125.23      168.50     11.11 o 
   8   1  12        5.56       -0.07      4.72 o 
   9   1  12     3945.43     3661.96     65.23 o 
  10   1  12        0.37       -2.56      3.74 o 
  11   1  12       31.86       18.74      4.41 o 
  12   1  12       19.54       25.37      4.70 o 
  13   1  12        0.09        4.63      5.78 o 
  14   1  12       32.21       33.75      5.50 o 
  15   1  12       16.53       17.65      5.25 o 
  16   1  12       15.15       11.04      5.44 o 
  17   1  12      127.25      142.91     10.25 o 
  18   1  12      194.09      191.20     12.48 o 
 -20   2  12        0.05       -9.15      8.16 o 
 -19   2  12       71.16       77.43     11.00 o 
 -18   2  12       10.77       15.58      8.23 o 
 -17   2  12      335.04      338.56     16.94 o 
 -16   2  12        6.96       -0.15      5.89 o 
 -15   2  12        8.65        5.44      5.88 o 
 -14   2  12       71.42       81.38      7.86 o 
 -13   2  12      180.09      179.37     10.08 o 
 -12   2  12      330.06      339.43     12.59 o 
 -11   2  12      626.37      622.74     18.25 o 
 -10   2  12      400.38      384.11     11.58 o 
  -9   2  12        7.23        8.38      3.74 o 
  -8   2  12      117.50      127.30     10.02 o 
  -7   2  12       35.71       37.23      4.42 o 
  -6   2  12      104.96      109.36      7.17 o 
  -5   2  12      495.62      468.43     13.80 o 
  -4   2  12      651.09      574.32     12.80 o 
  -3   2  12      119.48      114.00      5.49 o 
  -2   2  12      102.89      125.59      5.23 o 
  -1   2  12     2776.48     2772.06     46.63 o 
   0   2  12      450.69      461.09     10.34 o 
   1   2  12        1.82        3.25      1.62 o 
   2   2  12      264.57      248.78      8.02 o 
   3   2  12      813.34      784.24     15.53 o 
   4   2  12       18.38       17.85      2.26 o 
   5   2  12      141.04      132.69      4.76 o 
   6   2  12      700.02      692.36     13.52 o 
   7   2  12      120.18      119.55      4.98 o 
   8   2  12       31.21       25.98      3.94 o 
   9   2  12      163.62      135.56      6.89 o 
  10   2  12      109.53       97.99      5.93 o 
  11   2  12        1.35        4.51      4.49 o 
  12   2  12       49.67       30.94      4.62 o 
  13   2  12        1.31       -0.32      4.17 o 
  14   2  12        0.31       -1.46      4.35 o 
  15   2  12      104.81      102.47     10.23 o 
  16   2  12        0.78        4.20      5.23 o 
  17   2  12       14.64       18.22     12.29 o 
 -19   3  12        6.18        2.05      7.97 o 
 -18   3  12        7.26        5.15      6.85 o 
 -17   3  12        6.99       13.10      6.55 o 
 -16   3  12      515.60      533.59     17.38 o 
 -15   3  12      312.23      311.23     13.34 o 
 -14   3  12        3.58        3.28      5.03 o 
 -13   3  12      460.17      446.81     14.65 o 
 -12   3  12     2907.37     2848.10     53.45 o 
 -11   3  12      576.94      535.98     15.49 o 
 -10   3  12        8.40        1.64      4.19 o 
  -9   3  12        0.31        8.75      7.46 o 
  -8   3  12       42.27       40.88      6.46 o 
  -7   3  12      931.97      991.76     23.08 o 
  -6   3  12       53.51       65.34      5.08 o 
  -5   3  12      144.81      141.92      5.49 o 
  -4   3  12     1731.51     1698.77     30.15 o 
  -3   3  12       14.11       16.75      2.41 o 
  -2   3  12        4.77       -2.61      3.48 o 
  -1   3  12       87.02       78.25      6.73 o 
   0   3  12     1212.56     1172.53     29.81 o 
   1   3  12      465.86      460.31     15.46 o 
   2   3  12       71.10       78.76      7.08 o 
   3   3  12     2775.47     2765.20     54.36 o 
   4   3  12      947.48      946.46     20.28 o 
   5   3  12     1013.93      968.63     26.94 o 
   6   3  12      128.51      131.47      8.56 o 
   7   3  12      243.88      297.96     14.23 o 
   8   3  12      446.72      372.50     13.42 o 
   9   3  12      350.19      346.18     13.34 o 
  10   3  12      155.34      129.85      9.41 o 
  11   3  12      194.84      186.29     13.30 o 
  12   3  12      259.88      309.34     16.62 o 
  13   3  12        8.69        2.00      6.22 o 
  14   3  12        0.40        3.09      6.84 o 
  15   3  12       69.41       83.56     11.28 o 
  16   3  12       13.26       14.94      8.69 o 
  17   3  12      106.68      112.81     13.41 o 
 -19   4  12       36.77       64.63      8.83 o 
 -18   4  12       34.60       22.23      6.99 o 
 -17   4  12        2.68        4.99      5.88 o 
 -16   4  12      171.68      157.84     10.34 o 
 -15   4  12       50.46       37.11      6.69 o 
 -14   4  12       18.67       20.22      5.63 o 
 -13   4  12        7.63       10.47      5.65 o 
 -12   4  12      199.98      190.57     10.59 o 
 -11   4  12      224.43      194.03     10.43 o 
 -10   4  12      181.36      229.27     22.37 o 
  -9   4  12        3.41       13.70      6.76 o 
  -8   4  12      360.12      360.37     12.04 o 
  -7   4  12       29.34       34.20      6.16 o 
  -6   4  12      861.29      918.45     18.10 o 
  -5   4  12     1211.27     1207.75     31.47 o 
  -4   4  12      582.24      545.63     43.52 o 
  -3   4  12        4.86        2.44      4.77 o 
  -2   4  12       44.68       42.72      6.84 o 
  -1   4  12      536.97      546.37     17.56 o 
   0   4  12      783.34      785.74     22.62 o 
   1   4  12       10.29       11.10      4.97 o 
   2   4  12      196.80      171.40     10.25 o 
   3   4  12      436.94      420.80     17.28 o 
   4   4  12       24.85       15.59      4.88 o 
   5   4  12       16.90       17.25      5.85 o 
   6   4  12      413.44      473.67     19.55 o 
   7   4  12       58.38       56.56      5.67 o 
   8   4  12     1162.10     1135.64     31.73 o 
   9   4  12      639.40      617.24     21.26 o 
  10   4  12      197.49      197.33     11.02 o 
  11   4  12      174.14      160.08     11.66 o 
  12   4  12        6.31       10.21      5.77 o 
  13   4  12       19.95       26.42      6.60 o 
  14   4  12      102.39      112.89     29.17 o 
  15   4  12       29.16       39.75      9.13 o 
  16   4  12        7.45       14.14      8.41 o 
 -17   5  12       82.65       86.38     11.75 o 
 -16   5  12       12.17        9.03      6.71 o 
 -15   5  12      146.89      140.74     11.07 o 
 -14   5  12      500.54      467.72     16.33 o 
 -13   5  12      301.18      321.78     13.05 o 
 -12   5  12      410.24      412.96     14.35 o 
 -11   5  12        1.75       -5.48      5.37 o 
 -10   5  12        7.54        5.02      4.38 o 
  -9   5  12        5.27        6.27      3.90 o 
  -8   5  12     1296.90     1301.61     40.74 o 
  -7   5  12      553.25      545.88     21.63 o 
  -6   5  12      454.78      489.05     20.08 o 
  -5   5  12     2801.29     2940.63     80.77 o 
  -4   5  12       73.46       45.74     19.89 o 
  -3   5  12       17.84       15.19      5.86 o 
  -2   5  12        6.38        6.98      5.48 o 
  -1   5  12        1.83       -8.56      4.63 o 
   0   5  12      610.29      590.92     22.74 o 
   1   5  12       38.42       34.92      7.36 o 
   2   5  12     1456.23     1387.89     33.42 o 
   3   5  12       16.51       26.64      7.35 o 
   4   5  12      567.55      500.45     29.18 o 
   5   5  12       61.12       40.93      8.14 o 
   6   5  12       65.64       65.98      6.09 o 
   7   5  12       28.96       17.84      4.71 o 
   8   5  12        7.98       10.74      4.59 o 
   9   5  12       35.24       52.03      7.17 o 
  10   5  12      308.03      287.90     14.31 o 
  11   5  12        7.89       18.56      5.98 o 
  12   5  12       25.76       33.67      6.86 o 
  13   5  12       26.84       18.05      6.69 o 
  14   5  12       53.84       57.37      8.39 o 
  15   5  12      388.72      459.57     18.45 o 
 -16   6  12        0.48       -2.16      5.65 o 
 -15   6  12       76.84       66.97      7.73 o 
 -14   6  12       25.46       13.36      5.81 o 
 -13   6  12      215.41      224.38     11.07 o 
 -12   6  12       72.61       76.03      6.87 o 
 -11   6  12      423.34      431.59     40.32 o 
 -10   6  12       35.54       32.03      7.29 o 
  -9   6  12       78.65       90.21      9.74 o 
  -8   6  12        0.01        1.10      5.70 o 
  -7   6  12       84.56       80.06      9.12 o 
  -6   6  12       58.18       56.17      7.98 o 
  -5   6  12      385.40      384.03     17.22 o 
  -4   6  12        5.80       10.32     10.19 o 
  -3   6  12        0.39        8.79      5.46 o 
  -2   6  12      578.08      588.19     22.56 o 
  -1   6  12        2.21       -3.30      5.28 o 
   0   6  12       31.45       32.52      7.35 o 
   1   6  12        0.35       -3.57      2.80 o 
   2   6  12       97.83      123.60     13.86 o 
   3   6  12      163.86      166.13     10.93 o 
   4   6  12      254.59      254.15     13.06 o 
   5   6  12        8.21       10.08      4.79 o 
   6   6  12       64.45       55.94      4.90 o 
   7   6  12       13.19        9.07      4.26 o 
   8   6  12       13.57       14.46      4.25 o 
   9   6  12       19.99       14.09      8.97 o 
  10   6  12      225.68      260.88     13.39 o 
  11   6  12       16.76       15.58      5.73 o 
  12   6  12        2.24       -3.41      5.72 o 
  13   6  12       90.34       91.90      9.33 o 
 -14   7  12        5.95        4.25     12.35 o 
 -13   7  12      197.77      155.47     21.46 o 
 -12   7  12       10.30       14.79     12.18 o 
 -11   7  12      127.61      122.82      9.10 o 
 -10   7  12       48.07       49.04      6.78 o 
  -9   7  12      129.17      165.51     13.04 o 
  -8   7  12       50.74       35.54      6.70 o 
  -7   7  12      217.81      201.40     12.39 o 
  -6   7  12       30.34       15.76      6.09 o 
  -5   7  12       59.10       59.15      7.88 o 
  -4   7  12       45.46       28.23      6.91 o 
  -3   7  12      502.76      449.63     18.96 o 
  -2   7  12      268.64      284.98     14.95 o 
  -1   7  12      191.20      192.22     17.21 o 
   0   7  12      227.36      210.31     13.74 o 
   1   7  12      283.54      309.11     19.78 o 
   2   7  12       32.09       33.06      7.73 o 
   3   7  12       66.75       50.27     15.21 o 
   4   7  12       74.06       80.63      9.97 o 
   5   7  12      106.25      109.49      8.91 o 
   6   7  12        8.09       11.47      5.64 o 
   7   7  12      246.89      270.98     21.60 o 
   8   7  12        3.93       14.97      6.15 o 
   9   7  12       11.51       11.03      6.61 o 
  10   7  12       79.39       82.76     11.01 o 
  11   7  12       77.50       92.56      9.92 o 
 -11   8  12        0.05       -8.37     11.15 o 
 -10   8  12       21.36       21.64     12.76 o 
  -9   8  12        0.00       -1.38     10.77 o 
  -8   8  12      140.92      153.39     20.72 o 
  -7   8  12       47.20       28.82     12.38 o 
  -6   8  12       19.00       22.39     11.33 o 
  -5   8  12      170.83      167.72     21.15 o 
  -4   8  12        1.58       -2.68      3.97 o 
  -3   8  12      150.95      135.76      9.75 o 
  -2   8  12       33.44       33.45      6.74 o 
  -1   8  12        0.50       -0.95      5.55 o 
   0   8  12      402.19      348.94     16.76 o 
   1   8  12       24.38       25.76      7.28 o 
   2   8  12        1.20        2.48      6.40 o 
   3   8  12       17.63        9.50      6.38 o 
   4   8  12      247.99      247.37     13.92 o 
   5   8  12        8.02        6.16      6.70 o 
   6   8  12       49.96       39.29      7.87 o 
   7   8  12        3.85        9.06      6.12 o 
   8   8  12       43.87       37.21      7.61 o 
  -7   9  12        0.20        6.24     11.16 o 
  -6   9  12        0.70        8.46     11.45 o 
  -5   9  12        0.03        3.85     11.22 o 
  -4   9  12        4.94       14.99     12.31 o 
  -3   9  12        0.01        8.75     11.37 o 
  -2   9  12        9.91       23.30     12.59 o 
  -1   9  12        6.57      -11.50     10.57 o 
   0   9  12        0.77        0.95     10.43 o 
   1   9  12        5.79       -4.57      9.75 o 
   2   9  12        6.04       -6.52      5.27 o 
   3   9  12       87.21       83.74      9.27 o 
   4   9  12      270.43      281.92     25.79 o 
 -20   1  13        6.24       -2.64     11.09 o 
 -19   1  13        0.07       -6.05      8.43 o 
 -18   1  13       65.53       76.89     10.77 o 
 -17   1  13       17.62       -6.41      7.42 o 
 -16   1  13       35.35       25.24     10.95 o 
 -15   1  13       62.72       60.66      9.26 o 
 -14   1  13      312.67      334.95     29.21 o 
 -13   1  13       87.83       73.07      7.71 o 
 -12   1  13        8.84        4.11      7.32 o 
 -11   1  13      223.51      200.65     12.18 o 
 -10   1  13     1393.74     1364.45     24.12 o 
  -9   1  13      209.69      193.08      7.83 o 
  -8   1  13       72.16       77.39      5.11 o 
  -7   1  13      443.00      468.16     11.66 o 
  -6   1  13      649.76      696.64     14.66 o 
  -5   1  13      165.18      178.60      7.04 o 
  -4   1  13     2940.66     2999.20     51.13 o 
  -3   1  13      234.26      285.76     13.15 o 
  -2   1  13     1484.85     1582.90     26.15 o 
  -1   1  13       48.30       42.08      3.39 o 
   0   1  13       35.50       22.43      4.62 o 
   1   1  13      552.77      571.39     14.36 o 
   2   1  13       36.67       46.68      4.35 o 
   3   1  13     1336.16     1380.44     41.68 o 
   4   1  13        4.74       -0.22      3.21 o 
   5   1  13        5.24        4.62      5.69 o 
   6   1  13       10.53        6.99      4.45 o 
   7   1  13       78.63       67.34      8.67 o 
   8   1  13     1463.65     1339.76     31.11 o 
   9   1  13     1744.65     1632.72     36.79 o 
  10   1  13        7.74        5.66      3.84 o 
  11   1  13       81.89       57.67      5.65 o 
  12   1  13       23.44       15.86      4.50 o 
  13   1  13       35.12       37.06      5.35 o 
  14   1  13        9.49        2.22      4.67 o 
  15   1  13       52.06       66.63      6.92 o 
  16   1  13      119.54      134.23      9.02 o 
  17   1  13        1.27        6.90      6.14 o 
 -20   2  13       18.44       15.55     15.60 o 
 -19   2  13      128.33      139.58     13.08 o 
 -18   2  13       16.15       10.90      8.03 o 
 -17   2  13       57.58       69.91     10.02 o 
 -16   2  13        4.35       -2.84      7.06 o 
 -15   2  13       14.73       14.36      7.51 o 
 -14   2  13      197.64      213.53     11.55 o 
 -13   2  13      181.44      179.90     10.36 o 
 -12   2  13        6.09        7.38      5.24 o 
 -11   2  13      473.94      563.75     18.21 o 
 -10   2  13      275.93      297.55     10.44 o 
  -9   2  13      185.29      185.65      8.33 o 
  -8   2  13      355.21      349.50     11.19 o 
  -7   2  13       10.86       11.34      3.86 o 
  -6   2  13      117.01      108.54      7.35 o 
  -5   2  13      213.00      197.51     18.05 o 
  -4   2  13      439.12      428.28     22.25 o 
  -3   2  13      438.77      475.58     11.35 o 
  -2   2  13        1.15       -3.87      2.22 o 
  -1   2  13      254.59      280.77      7.47 o 
   0   2  13       44.13       52.72      4.51 o 
   1   2  13     1090.77     1169.56     24.87 o 
   2   2  13     1151.39     1253.00     23.09 o 
   3   2  13       16.29       10.00      2.29 o 
   4   2  13     2602.38     2644.78     45.02 o 
   5   2  13      157.44      156.67      6.22 o 
   6   2  13       96.45       95.38      4.69 o 
   7   2  13      160.01      184.33      6.23 o 
   8   2  13        0.04       -2.43      4.25 o 
   9   2  13      197.03      158.50     10.94 o 
  10   2  13      206.73      181.56      8.67 o 
  11   2  13       47.97       45.29      4.89 o 
  12   2  13      310.89      311.08     10.54 o 
  13   2  13       20.69       24.12      4.83 o 
  14   2  13        2.13        1.86      4.66 o 
  15   2  13        9.85        3.91      4.94 o 
  16   2  13       57.01       60.98      6.60 o 
  17   2  13        0.92       -4.37      4.71 o 
 -19   3  13       10.26       -1.48      7.75 o 
 -18   3  13       36.95       26.35      8.80 o 
 -17   3  13      151.82      152.05     10.87 o 
 -16   3  13        1.40       -6.03      5.58 o 
 -15   3  13        8.48       12.87      6.02 o 
 -14   3  13      100.87       96.24      8.29 o 
 -13   3  13      361.98      319.34     13.62 o 
 -12   3  13       82.02       79.06      7.52 o 
 -11   3  13     1544.61     1452.58     30.76 o 
 -10   3  13       58.60       52.80      6.53 o 
  -9   3  13     2468.28     2419.95     49.83 o 
  -8   3  13      356.28      317.65     11.64 o 
  -7   3  13       45.13       39.78      4.73 o 
  -6   3  13      782.16      847.56     18.63 o 
  -5   3  13      237.07      253.18     14.80 o 
  -4   3  13        6.12        8.27      2.84 o 
  -3   3  13       53.90       60.07      3.02 o 
  -2   3  13      287.96      320.64     12.68 o 
  -1   3  13       57.62       76.09      6.89 o 
   0   3  13       62.91       59.06      6.45 o 
   1   3  13      195.82      148.17      9.52 o 
   2   3  13      649.22      662.56     20.18 o 
   3   3  13       35.79       48.87      6.66 o 
   4   3  13      359.23      347.82     12.58 o 
   5   3  13      973.14      956.11     39.82 o 
   6   3  13       64.53       71.51      9.71 o 
   7   3  13     1275.97     1201.67     45.34 o 
   8   3  13      112.22      107.90     10.05 o 
   9   3  13      151.91      168.80     10.29 o 
  10   3  13      800.85      856.02     23.38 o 
  11   3  13      729.91      658.24     28.85 o 
  12   3  13       17.47       26.90      8.11 o 
  13   3  13       76.55       80.87     13.44 o 
  14   3  13        7.40       15.10      7.83 o 
  15   3  13      361.01      410.48     20.25 o 
  16   3  13       39.93       37.47     10.00 o 
 -18   4  13       91.28       94.21      9.62 o 
 -17   4  13       29.50       31.61      7.12 o 
 -16   4  13        0.07        0.42      5.69 o 
 -15   4  13        1.34        5.55      6.73 o 
 -14   4  13       59.51       75.21      7.55 o 
 -13   4  13      298.88      297.65     12.93 o 
 -12   4  13       42.39       56.65      7.02 o 
 -11   4  13      112.81      101.00      8.12 o 
 -10   4  13       19.80       12.92      7.76 o 
  -9   4  13        1.41        6.88      4.42 o 
  -8   4  13       79.00       61.44      6.04 o 
  -7   4  13      142.21      124.30      8.30 o 
  -6   4  13      218.37      207.71      7.98 o 
  -5   4  13      168.08      145.95     11.54 o 
  -4   4  13     1078.76     1089.17     41.74 o 
  -3   4  13      243.56      237.05     13.10 o 
  -2   4  13       69.03       47.73     10.97 o 
  -1   4  13      277.54      321.44     17.54 o 
   0   4  13       29.83       26.21      5.70 o 
   1   4  13      577.54      570.72     34.25 o 
   2   4  13     1207.49     1152.33     30.81 o 
   3   4  13      195.16      188.55     10.05 o 
   4   4  13        9.44       -0.36      4.50 o 
   5   4  13        0.46        2.16      5.05 o 
   6   4  13      102.64      102.36      8.51 o 
   7   4  13       30.22       23.79      6.99 o 
   8   4  13       52.24       51.54      6.66 o 
   9   4  13       49.19       41.66      6.61 o 
  10   4  13      176.59      201.39     11.67 o 
  11   4  13        1.72        0.82      5.32 o 
  12   4  13       58.37       64.73      8.05 o 
  13   4  13        5.18        6.99      7.38 o 
  14   4  13       40.28       54.33     11.22 o 
  15   4  13        3.72        2.38      7.57 o 
 -17   5  13        5.06       11.14      8.08 o 
 -16   5  13       59.37       54.15      8.08 o 
 -15   5  13        4.40        6.14      5.99 o 
 -14   5  13       12.84        9.37      5.82 o 
 -13   5  13      151.90      150.04     10.51 o 
 -12   5  13       98.41       79.41      8.97 o 
 -11   5  13       60.12       67.03      7.06 o 
 -10   5  13      196.96      162.09      9.32 o 
  -9   5  13      538.15      514.37     15.75 o 
  -8   5  13       89.72       83.20      9.67 o 
  -7   5  13        2.30       11.32      6.16 o 
  -6   5  13       12.43       11.81      6.49 o 
  -5   5  13       83.57      109.29     10.61 o 
  -4   5  13      486.14      462.09     19.84 o 
  -3   5  13       98.02       72.40      8.94 o 
  -2   5  13      564.97      555.62     29.55 o 
  -1   5  13      213.42      202.00     13.88 o 
   0   5  13      969.98      954.56     32.47 o 
   1   5  13     1428.83     1357.32     42.77 o 
   2   5  13      929.30      834.67     29.77 o 
   3   5  13       11.71       15.66      6.45 o 
   4   5  13       27.97       14.15      6.93 o 
   5   5  13       53.99       52.36      8.98 o 
   6   5  13        0.63       -5.92      3.75 o 
   7   5  13       60.77       62.96      6.48 o 
   8   5  13        3.25        8.78      5.41 o 
   9   5  13      146.30      151.88     11.24 o 
  10   5  13        4.65       11.90      6.22 o 
  11   5  13       75.43       86.26      9.70 o 
  12   5  13      425.34      401.50     22.60 o 
  13   5  13       21.82       20.93      6.65 o 
  14   5  13      456.13      522.89     19.58 o 
 -15   6  13        0.08       -0.29      8.23 o 
 -14   6  13       71.18       71.14      7.70 o 
 -13   6  13        2.07       -1.48      4.88 o 
 -12   6  13      106.05      103.00      7.03 o 
 -11   6  13      233.76      232.87     15.38 o 
 -10   6  13      138.86      132.41     11.80 o 
  -9   6  13       13.02        1.29      6.11 o 
  -8   6  13      330.38      315.06     16.30 o 
  -7   6  13        9.06        4.35      6.03 o 
  -6   6  13       97.95       93.87      9.97 o 
  -5   6  13        0.13       -5.53      6.91 o 
  -4   6  13      445.27      442.30     19.44 o 
  -3   6  13       65.43       88.33     11.44 o 
  -2   6  13      164.82      144.16     21.48 o 
  -1   6  13      236.69      227.59     14.82 o 
   0   6  13      232.43      228.70     14.65 o 
   1   6  13        3.17        0.57      5.69 o 
   2   6  13      265.08      269.65     12.76 o 
   3   6  13       71.71       49.48      7.27 o 
   4   6  13      303.45      303.39     10.53 o 
   5   6  13       78.65       93.14      5.97 o 
   6   6  13       61.77       54.72      5.24 o 
   7   6  13        6.38        1.80      3.69 o 
   8   6  13       71.74       68.81     14.74 o 
   9   6  13      102.23       91.99      7.81 o 
  10   6  13       80.99       70.18     11.62 o 
  11   6  13        9.76        7.23      5.67 o 
  12   6  13       48.35       63.46      7.99 o 
  13   6  13        4.59        3.13      6.35 o 
 -13   7  13       14.16       15.24      5.76 o 
 -12   7  13      106.60       81.16      8.52 o 
 -11   7  13       67.72       72.37      8.55 o 
 -10   7  13      110.82       89.13     19.98 o 
  -9   7  13        0.23        2.79      5.79 o 
  -8   7  13      110.16      119.70     13.22 o 
  -7   7  13       86.54       86.83      9.44 o 
  -6   7  13      250.81      242.56     17.92 o 
  -5   7  13      343.80      322.21     16.86 o 
  -4   7  13      369.27      393.91     37.41 o 
  -3   7  13       67.10       66.36      8.89 o 
  -2   7  13       60.28       39.71      7.70 o 
  -1   7  13        0.14       -3.10      7.95 o 
   0   7  13        5.23       -4.39      5.97 o 
   1   7  13      104.40       92.21     14.82 o 
   2   7  13       11.43        3.28      6.57 o 
   3   7  13       18.32        2.66     13.62 o 
   4   7  13       29.70       26.09      6.11 o 
   5   7  13       26.81       28.38      6.57 o 
   6   7  13       24.98       24.12      6.58 o 
   7   7  13      140.97      174.69     11.73 o 
   8   7  13        0.07        4.10      6.11 o 
   9   7  13        4.86        7.04      7.48 o 
  10   7  13      224.84      222.13     16.25 o 
 -10   8  13       10.91       23.30     13.64 o 
  -9   8  13       45.36       34.13     14.33 o 
  -8   8  13        4.00       -0.81     10.75 o 
  -7   8  13        2.76       10.39     11.94 o 
  -6   8  13       27.76       15.03     11.50 o 
  -5   8  13        0.06        2.51      7.35 o 
  -4   8  13       50.41       26.95      6.51 o 
  -3   8  13       79.70       63.40      8.17 o 
  -2   8  13       16.52       14.49      6.46 o 
  -1   8  13       54.97       57.34      8.58 o 
   0   8  13       13.35       22.29      7.22 o 
   1   8  13        0.40        4.88      6.93 o 
   2   8  13       19.58       21.64      7.63 o 
   3   8  13        6.71        6.16      6.34 o 
   4   8  13       30.05       33.62      7.44 o 
   5   8  13       95.65       81.97     13.89 o 
   6   8  13       63.15       52.10      8.99 o 
   7   8  13      237.62      242.01     15.35 o 
   8   8  13       32.40       37.03      9.14 o 
  -5   9  13        0.01        5.04     12.03 o 
  -4   9  13       14.60       17.05     12.82 o 
  -3   9  13       65.89       78.18     16.82 o 
  -2   9  13       11.70       13.45     11.99 o 
  -1   9  13        8.74        1.54     11.27 o 
   0   9  13      502.86      464.22     62.64 o 
   1   9  13      173.53      115.45      9.73 o 
   2   9  13        0.03       -3.59      5.85 o 
 -20   0  14       22.47       28.05     16.48 o 
 -19   0  14       11.15        3.28     12.16 o 
 -18   0  14      376.49      448.88     28.38 o 
 -17   0  14      424.18      521.83     31.43 o 
 -16   0  14      675.70      737.64     28.10 o 
 -15   0  14      166.22      177.31     14.35 o 
 -14   0  14      460.53      436.14     19.77 o 
 -13   0  14      397.92      391.44     18.29 o 
 -12   0  14     2225.98     2103.13     53.87 o 
 -11   0  14      240.11      243.89     14.50 o 
 -10   0  14      160.90      146.16     13.23 o 
  -9   0  14     6604.56     6489.76    143.04 o 
  -8   0  14      277.49      273.07     13.61 o 
  -7   0  14      216.15      223.34     13.64 o 
  -6   0  14     1127.67     1058.79     34.29 o 
  -5   0  14      143.30      161.92     11.48 o 
  -4   0  14      266.59      354.37     20.21 o 
  -3   0  14        0.18        0.04      4.40 o 
  -2   0  14     2470.26     2458.71     67.70 o 
  -1   0  14        3.82        3.10      4.56 o 
   0   0  14      563.87      567.65     20.78 o 
   1   0  14      234.80      274.60     13.35 o 
   2   0  14      323.52      416.15     16.56 o 
   3   0  14      159.63      139.63     15.08 o 
   4   0  14        8.11       15.34      8.08 o 
   5   0  14      342.06      356.06     23.07 o 
   6   0  14     1631.26     1544.88     49.01 o 
   7   0  14       37.87       48.87      8.43 o 
   8   0  14     5852.24     5461.12    151.06 o 
   9   0  14     1033.65      989.30     35.71 o 
  10   0  14     1158.97     1081.21     31.50 o 
  11   0  14      241.56      219.60     13.89 o 
  12   0  14      182.73      178.60     13.58 o 
  13   0  14       20.85       10.48      8.43 o 
  14   0  14        3.63       13.09      7.12 o 
  15   0  14        0.83        1.79      7.06 o 
  16   0  14      345.47      416.53     21.48 o 
  17   0  14      701.55      773.76     28.42 o 
 -20   1  14      270.93      314.91     22.58 o 
 -19   1  14       52.41       49.01     13.43 o 
 -18   1  14       13.40       -1.92      8.12 o 
 -17   1  14       11.31        6.32      9.04 o 
 -16   1  14        0.57       -2.44      7.42 o 
 -15   1  14       33.89       24.36      7.73 o 
 -14   1  14        2.29        0.99      5.71 o 
 -13   1  14      212.91      171.87     12.56 o 
 -12   1  14     2292.21     2167.66     43.28 o 
 -11   1  14     1019.36      921.21     22.56 o 
 -10   1  14      149.75      125.21      8.44 o 
  -9   1  14     1006.64     1039.24     21.34 o 
  -8   1  14      245.20      218.48     13.67 o 
  -7   1  14       32.28       25.38      4.96 o 
  -6   1  14      175.56      172.70      8.69 o 
  -5   1  14        3.58        4.00      3.52 o 
  -4   1  14       68.53       72.76      5.79 o 
  -3   1  14      497.74      536.95     14.45 o 
  -2   1  14        0.00       -5.15      3.25 o 
  -1   1  14       87.32       64.25      7.14 o 
   0   1  14      311.23      246.31     19.19 o 
   1   1  14       85.85       96.46      8.85 o 
   2   1  14      608.86      596.72     18.53 o 
   3   1  14     1774.10     1689.94     66.92 o 
   4   1  14      472.78      468.48     32.86 o 
   5   1  14       15.62        2.00      5.15 o 
   6   1  14       48.88       39.58      5.96 o 
   7   1  14     2380.00     2196.66     46.61 o 
   8   1  14      954.98      950.99     24.15 o 
   9   1  14       73.37       75.51      7.96 o 
  10   1  14        7.38       13.04      4.29 o 
  11   1  14        3.09        1.18      3.95 o 
  12   1  14        0.45        0.94      4.11 o 
  13   1  14       26.04       24.47      5.22 o 
  14   1  14      139.74      135.97      8.45 o 
  15   1  14      366.58      405.08     13.46 o 
  16   1  14       47.53       36.85      7.05 o 
 -19   2  14      107.42       94.06     11.85 o 
 -18   2  14       62.75       64.42     10.60 o 
 -17   2  14      366.01      360.43     18.78 o 
 -16   2  14        8.01        3.53      7.15 o 
 -15   2  14       77.71       89.95     10.14 o 
 -14   2  14       87.55       82.76      9.58 o 
 -13   2  14      199.91      187.16     10.68 o 
 -12   2  14      118.90       93.26      7.99 o 
 -11   2  14      418.13      436.38     15.15 o 
 -10   2  14       92.12       88.08      6.66 o 
  -9   2  14       45.40       51.02      5.71 o 
  -8   2  14      120.07      128.78      7.55 o 
  -7   2  14      545.54      596.26     15.26 o 
  -6   2  14      269.19      283.12     15.92 o 
  -5   2  14        0.00        1.62      2.52 o 
  -4   2  14       13.96       11.13      7.95 o 
  -3   2  14     1071.40     1037.56     23.33 o 
  -2   2  14      163.72      184.77      7.81 o 
  -1   2  14      201.79      180.78      5.90 o 
   0   2  14       21.46        6.26      4.20 o 
   1   2  14     1833.82     1766.85     36.45 o 
   2   2  14       34.64       38.29      3.41 o 
   3   2  14      635.69      627.34     14.67 o 
   4   2  14      328.62      337.20      9.57 o 
   5   2  14      127.87       97.12      4.87 o 
   6   2  14      226.42      195.39      6.77 o 
   7   2  14      312.88      278.84     10.22 o 
   8   2  14      794.57      680.60     18.15 o 
   9   2  14      624.81      553.19     22.48 o 
  10   2  14       92.65       83.95      5.79 o 
  11   2  14        0.14        0.95      3.46 o 
  12   2  14       50.98       55.27      8.41 o 
  13   2  14       88.58       83.00      7.28 o 
  14   2  14       48.31       67.04      6.63 o 
  15   2  14        2.09       -4.61      4.48 o 
  16   2  14        1.62       -1.35      8.20 o 
 -19   3  14      165.31      175.03     13.98 o 
 -18   3  14      266.81      270.55     19.29 o 
 -17   3  14       95.78       82.17     10.43 o 
 -16   3  14       65.18       49.05      9.00 o 
 -15   3  14       50.90       46.69      7.25 o 
 -14   3  14       10.73       14.27      5.56 o 
 -13   3  14      122.59      110.01      8.53 o 
 -12   3  14        2.57       -3.06      8.04 o 
 -11   3  14      187.92      187.50     10.82 o 
 -10   3  14      165.63      176.68     13.26 o 
  -9   3  14      234.99      219.28     10.68 o 
  -7   3  14       10.09       15.86      4.25 o 
  -6   3  14      270.04      278.03     10.30 o 
  -5   3  14       27.34       48.66      5.97 o 
  -4   3  14      994.58     1073.45     25.30 o 
  -3   3  14      259.64      228.04      8.10 o 
  -2   3  14      125.34      165.20     20.99 o 
  -1   3  14       35.94       29.17      6.88 o 
   0   3  14       47.02       38.54      7.03 o 
   1   3  14      762.71      871.85     30.65 o 
   2   3  14      293.17      271.23     12.47 o 
   3   3  14     1371.47     1375.37     30.99 o 
   4   3  14      182.79      161.45     10.99 o 
   5   3  14       26.23       31.93      8.09 o 
   6   3  14        5.00        0.32      7.61 o 
   7   3  14       37.75       51.75      8.27 o 
   8   3  14      109.51       80.50      9.49 o 
   9   3  14      814.55      790.71     25.18 o 
  10   3  14      387.76      380.80     17.47 o 
  11   3  14      333.15      324.70     16.77 o 
  12   3  14       35.13       26.70      9.66 o 
  13   3  14      114.04      112.69     12.05 o 
  14   3  14      218.28      223.24     21.77 o 
  15   3  14       25.54       26.03     10.43 o 
  16   3  14       32.25       29.55     10.07 o 
 -18   4  14       11.87        4.77     10.82 o 
 -17   4  14       54.64       62.46      9.07 o 
 -16   4  14       17.03       10.33     10.26 o 
 -15   4  14        0.12       -0.81      5.76 o 
 -14   4  14       15.61       19.35      6.18 o 
 -13   4  14      162.39      143.28      9.97 o 
 -12   4  14        1.29       -1.41      6.28 o 
 -11   4  14        0.07        8.48      5.03 o 
 -10   4  14       90.84       84.11      7.74 o 
  -9   4  14      256.31      267.73     11.20 o 
  -8   4  14       13.86       10.35      4.45 o 
  -7   4  14      114.54      120.93      7.20 o 
  -6   4  14      770.42      777.98     20.66 o 
  -5   4  14      280.63      281.29     15.22 o 
  -4   4  14      307.72      272.48     14.87 o 
  -3   4  14        3.42       10.06      5.87 o 
  -2   4  14      296.84      272.99     14.77 o 
  -1   4  14       13.45       12.32      6.44 o 
   0   4  14      231.91      216.55     23.50 o 
   1   4  14      300.62      279.20     15.91 o 
   2   4  14      155.24      154.19     10.45 o 
   3   4  14       52.43       48.49      6.30 o 
   4   4  14      179.03      172.22     10.27 o 
   5   4  14      560.87      521.88     19.10 o 
   6   4  14        1.47       -3.02      6.80 o 
   7   4  14      161.59      131.63     11.33 o 
   8   4  14        0.96       -5.04      5.56 o 
   9   4  14      231.27      229.77     13.21 o 
  10   4  14        4.62        7.05      5.51 o 
  11   4  14      407.41      375.79     15.41 o 
  12   4  14        7.98        9.19      7.14 o 
  13   4  14       43.17       32.76      9.48 o 
  14   4  14        0.13        1.24      7.70 o 
  15   4  14       96.14      100.85     12.44 o 
 -17   5  14       40.40       49.33      8.59 o 
 -16   5  14       48.59       53.65      8.42 o 
 -15   5  14      129.84      117.86     10.23 o 
 -14   5  14      441.72      455.83     17.52 o 
 -13   5  14       11.14       10.54      5.74 o 
 -12   5  14       93.69       89.35      8.29 o 
 -11   5  14      449.14      445.90     15.79 o 
 -10   5  14       12.07       16.03      4.84 o 
  -9   5  14       87.27       98.34     10.80 o 
  -8   5  14      192.01      188.84     14.12 o 
  -7   5  14        0.04       -3.84      5.71 o 
  -6   5  14      578.74      516.48     21.84 o 
  -5   5  14      705.23      712.01     31.62 o 
  -4   5  14      288.30      264.96     15.89 o 
  -3   5  14      540.83      520.96     21.74 o 
  -2   5  14       75.56       82.44      9.96 o 
  -1   5  14      286.97      296.62     28.11 o 
   0   5  14        7.37        4.25      6.13 o 
   1   5  14      440.34      400.43     18.91 o 
   2   5  14      121.02      146.88     12.75 o 
   3   5  14       79.39       99.75     10.78 o 
   4   5  14        2.99       -0.05      6.57 o 
   5   5  14       42.57       27.12      7.89 o 
   6   5  14      159.40      154.57     18.19 o 
   7   5  14       39.15       52.31      7.36 o 
   8   5  14      224.63      236.55     13.67 o 
   9   5  14       13.55       15.79      6.54 o 
  10   5  14      258.10      291.79     19.88 o 
  11   5  14       99.24       93.69     10.35 o 
  12   5  14      349.26      313.41     34.14 o 
  13   5  14       62.66       53.02      8.93 o 
 -15   6  14       17.91       19.38      6.38 o 
 -14   6  14       38.44       33.48      6.45 o 
 -13   6  14      347.83      365.11     24.23 o 
 -12   6  14       29.05       40.46      8.84 o 
 -11   6  14       17.22       17.52      7.62 o 
 -10   6  14       30.17       10.30     11.74 o 
  -9   6  14       24.16        6.64      6.91 o 
  -8   6  14      192.07      213.62     14.96 o 
  -7   6  14       14.80       12.60      6.88 o 
  -6   6  14        0.87        5.43      5.87 o 
  -5   6  14        0.03        5.62      6.27 o 
  -4   6  14        0.14        9.54      8.42 o 
  -3   6  14      497.86      434.35     19.89 o 
  -2   6  14        3.45       -0.28      9.74 o 
  -1   6  14      158.76      152.10     12.64 o 
   0   6  14        0.30        0.75      6.00 o 
   1   6  14        8.48        6.50      6.58 o 
   2   6  14       18.69       10.72      7.12 o 
   3   6  14       88.06      102.65      9.50 o 
   4   6  14        9.62        2.44      5.49 o 
   5   6  14        0.18        3.80      4.68 o 
   6   6  14       24.04       37.05      4.96 o 
   7   6  14      149.17      148.80      9.14 o 
   8   6  14      155.01      139.41     11.77 o 
   9   6  14        0.71       -3.59      4.96 o 
  10   6  14        0.03        4.22      5.31 o 
  11   6  14       24.24       23.18      7.19 o 
  12   6  14      252.43      257.81     13.71 o 
 -13   7  14      503.81      524.19     25.27 o 
 -12   7  14       11.69       14.11      7.01 o 
 -11   7  14        0.36        5.70     10.82 o 
 -10   7  14       32.75       35.98      7.70 o 
  -9   7  14       65.59       87.25      9.86 o 
  -8   7  14      114.71      139.13     11.77 o 
  -7   7  14       28.23       29.37      9.54 o 
  -6   7  14      100.75      116.62     11.26 o 
  -5   7  14        2.17       -4.30      9.38 o 
  -4   7  14      864.11      852.31     30.52 o 
  -3   7  14        0.04      -12.67      6.33 o 
  -2   7  14        8.33        4.30      6.54 o 
  -1   7  14       18.01        3.57      6.91 o 
   0   7  14      239.76      214.51     29.70 o 
   1   7  14      438.52      420.94     22.20 o 
   2   7  14       60.36       42.48      8.96 o 
   3   7  14        0.68       -0.20      6.73 o 
   4   7  14       20.64       11.76     12.21 o 
   5   7  14       56.66       57.00      7.88 o 
   6   7  14       13.42       17.40      6.73 o 
   7   7  14        9.92       19.67      7.35 o 
   8   7  14        0.45       -4.18      6.92 o 
   9   7  14       41.39       76.88     11.19 o 
  10   7  14        0.36        2.53      4.65 o 
 -10   8  14        4.78       -0.78     12.24 o 
  -9   8  14       23.81       27.60     13.80 o 
  -8   8  14        0.20        4.93     12.21 o 
  -7   8  14       13.85       11.34      5.24 o 
  -6   8  14        3.43        2.52      7.61 o 
  -5   8  14        0.69        0.28      5.57 o 
  -4   8  14       90.61       86.40     13.07 o 
  -3   8  14      210.95      207.57     13.63 o 
  -2   8  14       29.19       23.85      7.57 o 
  -1   8  14       14.54       11.26      6.94 o 
   0   8  14       11.45       12.35      6.96 o 
   1   8  14       34.25       35.19      8.59 o 
   2   8  14      157.70      151.66     13.41 o 
   3   8  14       26.38       20.03      7.60 o 
   4   8  14      315.39      377.12     17.59 o 
   5   8  14       22.01       25.76      9.54 o 
   6   8  14       16.80       17.61      7.77 o 
 -19   1  15        8.86        0.51      8.97 o 
 -18   1  15       16.34       32.16      9.50 o 
 -17   1  15        5.83       -8.56      8.33 o 
 -16   1  15      107.14      136.50     12.21 o 
 -15   1  15        1.33       -4.88      6.82 o 
 -14   1  15        0.74       -1.93      5.77 o 
 -13   1  15      557.19      612.28     18.37 o 
 -12   1  15     1332.90     1244.79     28.54 o 
 -11   1  15      305.58      300.87     12.46 o 
 -10   1  15     1376.74     1332.19     29.23 o 
  -9   1  15        2.11        2.22      5.10 o 
  -8   1  15       35.92       39.79      6.33 o 
  -7   1  15       32.31       30.62      6.01 o 
  -6   1  15        0.75       -3.28      5.26 o 
  -5   1  15       44.81       65.26     10.29 o 
  -4   1  15       79.27       57.92      5.50 o 
  -3   1  15      549.65      581.87     15.60 o 
  -2   1  15      525.15      519.71     31.50 o 
  -1   1  15       43.30       53.63      8.99 o 
   0   1  15       70.59       99.91     10.60 o 
   1   1  15        0.47       -1.43      2.70 o 
   2   1  15       17.44       16.32      9.55 o 
   3   1  15      487.90      516.92     35.59 o 
   4   1  15      345.89      338.91     15.75 o 
   5   1  15       90.92       75.80      8.71 o 
   6   1  15        6.12        2.82      4.84 o 
   7   1  15      126.26      111.26      7.96 o 
   8   1  15      163.40      160.50      9.55 o 
   9   1  15      567.92      511.27     16.43 o 
  10   1  15      466.22      439.15     14.05 o 
  11   1  15        1.25        0.65      4.04 o 
  12   1  15        7.05        5.13      4.48 o 
  13   1  15        3.23        6.17      4.79 o 
  14   1  15      143.06      146.82      8.98 o 
  15   1  15       32.87       45.83      6.61 o 
  16   1  15      180.36      203.51     11.46 o 
 -19   2  15       74.48       92.77     19.31 o 
 -18   2  15       82.15       95.54     11.68 o 
 -17   2  15      249.49      259.08     15.89 o 
 -16   2  15        0.00       -5.88      6.85 o 
 -15   2  15       77.27       73.88      9.46 o 
 -14   2  15       86.91      110.22     10.34 o 
 -13   2  15      288.67      278.57     14.25 o 
 -12   2  15        1.36        4.46      6.03 o 
 -11   2  15      229.29      200.69     12.18 o 
 -10   2  15       43.94       32.50      5.67 o 
  -9   2  15     1709.33     1684.43     33.62 o 
  -8   2  15      205.93      241.21     11.25 o 
  -7   2  15       63.63       60.75      6.20 o 
  -6   2  15     1141.68     1181.92     26.92 o 
  -5   2  15      412.52      425.11     13.02 o 
  -4   2  15      986.63      928.18     23.23 o 
  -3   2  15       71.42       60.00      6.28 o 
  -2   2  15      399.62      399.53     15.76 o 
  -1   2  15        7.75        7.52      3.96 o 
   0   2  15      262.07      232.19      8.99 o 
   1   2  15       45.84       43.53      4.23 o 
   2   2  15      470.19      438.07     10.87 o 
   3   2  15     1131.15     1114.52     25.04 o 
   4   2  15      696.08      704.87     30.30 o 
   5   2  15      110.52      117.16      6.79 o 
   6   2  15        2.45       -2.92      3.64 o 
   7   2  15       82.20       67.80      5.73 o 
   8   2  15     2199.93     2191.65     46.51 o 
   9   2  15      486.91      484.10     32.07 o 
  10   2  15      252.46      251.47      9.17 o 
  11   2  15       89.43       77.36      6.36 o 
  12   2  15        1.60       -0.96      4.06 o 
  13   2  15       13.44       19.33      4.71 o 
  14   2  15       82.86       80.62     11.19 o 
  15   2  15       45.57       44.18     12.09 o 
  16   2  15       32.01       26.21      9.38 o 
 -18   3  15        2.75      -12.87      7.44 o 
 -17   3  15       16.44       11.44     11.66 o 
 -16   3  15        4.45        8.13      7.60 o 
 -15   3  15       30.93       20.73      7.89 o 
 -14   3  15      204.92      203.41     11.42 o 
 -13   3  15        3.23       -2.87      5.49 o 
 -12   3  15       25.56       21.65      6.07 o 
 -11   3  15      288.76      300.74     12.81 o 
 -10   3  15      779.19      750.89     20.71 o 
  -9   3  15      104.97       99.70      7.96 o 
  -8   3  15       16.00        7.60      4.75 o 
  -7   3  15        2.86        5.03      3.89 o 
  -6   3  15      182.84      179.11      8.96 o 
  -5   3  15      809.34      795.84     19.67 o 
  -4   3  15      148.92      189.00      8.51 o 
  -3   3  15      365.89      330.39     12.60 o 
  -2   3  15      327.48      345.16     14.18 o 
  -1   3  15      690.59      734.15     22.19 o 
   0   3  15      192.65      221.10     11.98 o 
   1   3  15      115.46      100.52      8.73 o 
   2   3  15       93.72       72.12      8.05 o 
   3   3  15      454.14      351.23     16.46 o 
   4   3  15      405.56      361.39     19.02 o 
   5   3  15      215.68      223.56     16.24 o 
   6   3  15      229.58      208.16     22.87 o 
   7   3  15       39.59       40.35      7.59 o 
   8   3  15      574.85      657.51     41.97 o 
   9   3  15       59.92       73.30     15.42 o 
  10   3  15        2.61       -3.36      7.68 o 
  11   3  15       32.03       27.08      9.36 o 
  12   3  15      110.19      131.58     12.39 o 
  13   3  15       10.13       10.87      7.79 o 
  14   3  15       43.06       32.22      9.19 o 
  15   3  15      140.16      161.92     14.83 o 
 -17   4  15       16.65       22.68      9.07 o 
 -16   4  15       20.30       17.47      7.60 o 
 -15   4  15       10.11        8.19      6.34 o 
 -14   4  15        1.63       -4.88      5.38 o 
 -13   4  15       70.62       76.69     10.61 o 
 -12   4  15      123.03      122.14     10.13 o 
 -11   4  15      302.87      332.46     13.21 o 
 -10   4  15        4.48        7.71      5.02 o 
  -9   4  15       80.17       86.08      7.14 o 
  -8   4  15        9.63        7.33      4.41 o 
  -7   4  15      658.06      653.09     19.17 o 
  -6   4  15        0.08       -7.64     10.67 o 
  -5   4  15      128.34       97.10     10.40 o 
  -4   4  15      135.19      124.17     16.54 o 
  -3   4  15      113.16      113.96     18.19 o 
  -2   4  15       33.37       28.54      7.12 o 
  -1   4  15       35.72       49.83      8.07 o 
   0   4  15       55.49       59.60     16.47 o 
   1   4  15       17.19       11.98      5.81 o 
   2   4  15       22.07       14.40      8.34 o 
   3   4  15     1497.64     1391.65     32.22 o 
   4   4  15        0.23       -9.31      5.41 o 
   5   4  15       38.67       16.66      7.99 o 
   6   4  15       76.59       96.83     18.91 o 
   7   4  15      118.06      122.10     11.70 o 
   8   4  15      141.34      125.09     10.28 o 
   9   4  15      191.57      195.45     11.81 o 
  10   4  15       33.90       44.64      7.34 o 
  11   4  15       82.17       61.04     11.67 o 
  12   4  15        9.65       10.97      9.51 o 
  13   4  15      209.08      199.22     19.97 o 
  14   4  15        0.18        0.45      7.61 o 
 -16   5  15       51.79       60.16     11.95 o 
 -15   5  15        4.05        3.72      6.24 o 
 -14   5  15        9.98        9.03      6.20 o 
 -13   5  15      197.97      199.19     12.20 o 
 -12   5  15       22.48       23.72      6.73 o 
 -11   5  15        0.02        0.33      4.84 o 
 -10   5  15        1.93       -1.88      4.23 o 
  -9   5  15       55.12       33.89     16.37 o 
  -8   5  15       48.87       48.92      8.77 o 
  -7   5  15      132.23      100.05     10.68 o 
  -6   5  15      304.63      283.09     16.20 o 
  -5   5  15      569.58      540.23     22.93 o 
  -4   5  15      428.59      397.03     19.31 o 
  -3   5  15        8.10        2.15      6.24 o 
  -2   5  15      279.00      281.39     19.35 o 
  -1   5  15      245.00      210.08     21.17 o 
   0   5  15      851.01      870.32     71.51 o 
   1   5  15      315.09      333.03     17.37 o 
   2   5  15        4.56        0.66      6.24 o 
   3   5  15       63.21       65.01     19.91 o 
   4   5  15      339.28      342.27     18.74 o 
   5   5  15      115.00      131.51     18.59 o 
   6   5  15      155.74      161.90     15.91 o 
   7   5  15       22.51       25.01      6.29 o 
   8   5  15       11.18        4.54      6.79 o 
   9   5  15        5.42        2.84      6.10 o 
  10   5  15      143.38      196.33     23.09 o 
  11   5  15       61.16       67.00      9.78 o 
  12   5  15      468.73      499.88     21.14 o 
  13   5  15       20.31       47.65     11.62 o 
 -14   6  15       22.18       19.55      5.77 o 
 -13   6  15      127.49      128.40     12.83 o 
 -12   6  15        2.00      -12.37      9.90 o 
 -11   6  15        5.08       16.49      8.08 o 
 -10   6  15        5.10       15.03      7.85 o 
  -9   6  15       22.90       12.63      7.44 o 
  -8   6  15        9.97       11.11      7.09 o 
  -7   6  15       10.49       -4.49     10.90 o 
  -6   6  15      275.81      299.53     16.88 o 
  -5   6  15      586.25      593.55     31.00 o 
  -4   6  15      271.70      295.53     19.15 o 
  -3   6  15        8.73       -2.93      6.21 o 
  -2   6  15       65.62       63.92      9.57 o 
  -1   6  15        3.59       -8.83      5.56 o 
   0   6  15       16.08       18.94     12.84 o 
   1   6  15       46.45       26.82     10.67 o 
   2   6  15       45.88       51.37      9.28 o 
   3   6  15        0.68       -7.38      6.29 o 
   4   6  15       30.33       15.47      7.84 o 
   5   6  15       59.97       62.78      6.91 o 
   6   6  15      215.03      227.20     12.11 o 
   7   6  15       30.96       32.10      5.75 o 
   8   6  15        1.90       -1.82      4.92 o 
   9   6  15      121.43      129.57      9.60 o 
  10   6  15      280.23      287.16     13.87 o 
  11   6  15       13.56       -1.63      6.30 o 
 -12   7  15       47.23       27.65      8.48 o 
 -11   7  15        0.61       -4.14      6.77 o 
 -10   7  15        4.46        9.99      7.40 o 
  -9   7  15       15.68       17.29      7.77 o 
  -8   7  15      134.06      151.79     12.88 o 
  -7   7  15      159.05      125.65     11.96 o 
  -6   7  15      195.06      177.89     16.45 o 
  -5   7  15      242.86      236.13     15.29 o 
  -4   7  15        0.04        0.54      6.78 o 
  -3   7  15       41.48       49.89      9.03 o 
  -2   7  15       90.30       88.27     10.81 o 
  -1   7  15        0.00       -5.93      6.35 o 
   0   7  15      305.62      328.09     17.85 o 
   1   7  15        3.30       10.63      7.26 o 
   2   7  15        3.41       -2.96      6.87 o 
   3   7  15      144.99      135.27     13.43 o 
   4   7  15       29.21       36.75     10.43 o 
   5   7  15        1.45        2.88      5.63 o 
   6   7  15       85.81       87.22      9.26 o 
   7   7  15        1.22       -2.54      8.68 o 
   8   7  15       36.64       34.42      9.88 o 
   9   7  15       63.46       96.41     12.12 o 
  -9   8  15       10.08        3.77      5.47 o 
  -8   8  15       91.85       84.57      9.04 o 
  -7   8  15        7.11        4.59      6.30 o 
  -6   8  15       47.24       43.15      8.36 o 
  -5   8  15       48.87       41.72      8.25 o 
  -4   8  15        1.24       -3.82      6.29 o 
  -3   8  15       36.91       33.18      8.35 o 
  -2   8  15       27.38       23.82     15.16 o 
  -1   8  15        0.53        0.16      6.92 o 
   0   8  15       82.04       67.57     10.16 o 
   1   8  15       13.97       22.33     24.16 o 
   2   8  15        2.82        3.74      7.10 o 
   3   8  15       75.50       84.05     11.70 o 
   4   8  15        7.90        2.85      7.01 o 
   5   8  15       14.93       23.05     10.05 o 
 -19   0  16       75.40      124.37     33.27 o 
 -18   0  16       12.93       -1.71     20.40 o 
 -17   0  16        6.80       -9.20     11.80 o 
 -16   0  16      197.37      186.73     20.26 o 
 -15   0  16       26.41       39.10     12.67 o 
 -14   0  16        0.96        8.86     10.98 o 
 -13   0  16      248.66      243.63     25.21 o 
 -11   0  16       63.15       92.93     14.05 o 
 -10   0  16     1140.68     1281.93    121.48 o 
  -9   0  16      326.48      413.64     75.13 o 
  -8   0  16       70.01       54.06     13.17 o 
  -7   0  16     1031.89     1093.45     36.15 o 
  -6   0  16      106.97      124.80     16.14 o 
  -5   0  16      843.28      882.26     81.71 o 
  -4   0  16     1270.55     1456.84    184.22 o 
  -2   0  16        7.41        4.44      7.63 o 
  -1   0  16        2.07       12.32      8.33 o 
   0   0  16       86.50       83.77     12.70 o 
   1   0  16       60.09       56.37      8.18 o 
   2   0  16       58.84       79.95     13.32 o 
   3   0  16      811.37      789.40     39.70 o 
   4   0  16     3960.21     3789.98    144.60 o 
   5   0  16        0.29      -13.36      6.77 o 
   6   0  16      416.87      400.71     20.01 o 
   7   0  16       52.15       63.92      9.84 o 
   8   0  16       91.81       81.99     10.73 o 
   9   0  16      541.19      445.54     21.76 o 
  10   0  16       73.07       51.24      9.74 o 
  11   0  16       70.33       91.77     10.09 o 
  12   0  16      125.69      131.13     11.67 o 
  13   0  16      127.49      117.35     13.76 o 
  14   0  16      548.36      565.80     22.74 o 
  15   0  16      194.23      232.70     20.33 o 
 -19   1  16       22.83       12.11      9.69 o 
 -18   1  16       27.49       11.80      9.18 o 
 -17   1  16      948.60     1004.96     30.55 o 
 -16   1  16      196.43      203.69     14.17 o 
 -15   1  16      288.29      338.45     17.00 o 
 -14   1  16      381.39      403.32     15.60 o 
 -13   1  16      568.99      576.61     17.94 o 
 -12   1  16        2.98      -10.47      5.24 o 
 -11   1  16      325.20      296.39     12.85 o 
 -10   1  16     1125.88     1107.60     31.21 o 
  -9   1  16      785.13      733.01     20.95 o 
  -8   1  16      461.60      506.51     18.25 o 
  -7   1  16       27.85       32.75      6.36 o 
  -6   1  16      308.92      357.13     21.23 o 
  -5   1  16     1380.48     1338.14     34.37 o 
  -4   1  16      557.79      529.44     17.64 o 
  -3   1  16      135.98      146.20     10.95 o 
  -2   1  16      390.02      397.84     19.70 o 
  -1   1  16      306.78      265.70     32.73 o 
   0   1  16     2028.22     1863.28    145.82 o 
   1   1  16     1944.05     1845.61     43.86 o 
   2   1  16     4665.61     4673.78    148.98 o 
   3   1  16      591.26      562.57     22.05 o 
   4   1  16      136.23      101.00      9.94 o 
   5   1  16       97.45       59.26      8.39 o 
   6   1  16       12.28       19.23      5.64 o 
   7   1  16      125.07      112.70      8.18 o 
   8   1  16      721.37      714.01     24.25 o 
   9   1  16      137.48      126.91      9.05 o 
  10   1  16        0.02       -3.31      4.72 o 
  11   1  16       58.38       48.37      7.15 o 
  12   1  16       52.61       48.76      6.01 o 
  13   1  16       31.51       30.70      5.72 o 
  14   1  16        0.23        0.46      4.96 o 
  15   1  16        5.48        8.47      9.14 o 
 -18   2  16        4.60        0.78      9.35 o 
 -17   2  16       53.45       54.32     10.15 o 
 -16   2  16        9.53        5.93      7.59 o 
 -15   2  16       21.75       25.31      7.91 o 
 -14   2  16       52.82       42.15      8.25 o 
 -13   2  16       27.10       28.79      7.45 o 
 -12   2  16        9.23        2.76      8.57 o 
 -11   2  16      226.78      211.49     12.79 o 
 -10   2  16      216.59      250.87     13.85 o 
  -9   2  16      174.53      180.92     10.58 o 
  -8   2  16      107.26       95.51      9.43 o 
  -7   2  16        2.61        3.38      4.45 o 
  -6   2  16     1080.94     1045.12     29.78 o 
  -5   2  16       31.10       29.18      5.07 o 
  -4   2  16      901.73     1029.95     24.07 o 
  -3   2  16        1.21       -1.47      3.76 o 
  -2   2  16       10.66        5.47      3.72 o 
  -1   2  16      543.59      572.23     17.82 o 
   0   2  16        4.45        2.09      4.09 o 
   1   2  16       63.37       62.23      8.96 o 
   2   2  16     1216.59     1167.62     26.34 o 
   3   2  16       10.51        3.38      3.83 o 
   4   2  16       33.94       27.03      8.54 o 
   6   2  16        3.22        2.42      4.01 o 
   7   2  16       17.08       14.78      7.30 o 
   8   2  16      277.32      269.32     10.78 o 
   9   2  16      335.43      334.70     13.25 o 
  10   2  16       12.16       11.52      6.00 o 
  11   2  16      128.42      114.95     11.43 o 
  12   2  16      145.44      131.37     12.54 o 
  13   2  16       53.16       49.55      9.74 o 
  14   2  16      332.08      312.44     23.13 o 
  15   2  16       75.58      114.52     21.17 o 
 -18   3  16        2.24        3.53      9.32 o 
 -17   3  16       32.83       27.35      8.76 o 
 -16   3  16      519.82      539.00     20.52 o 
 -15   3  16       56.86       69.57     11.45 o 
 -14   3  16       37.90       41.74      9.00 o 
 -13   3  16      104.84      108.48     11.12 o 
 -12   3  16       15.20       16.47      6.02 o 
 -11   3  16      141.71      140.56      9.73 o 
 -10   3  16       23.21       15.33      5.58 o 
  -9   3  16      295.23      297.15     12.46 o 
  -8   3  16      138.87      121.45      8.31 o 
  -7   3  16      120.63      116.47     12.66 o 
  -6   3  16      333.61      330.34     11.85 o 
  -5   3  16      926.03      902.95     21.91 o 
  -4   3  16      523.27      494.16     14.18 o 
  -3   3  16        3.50        5.56      5.92 o 
  -2   3  16       42.30       18.75      7.52 o 
  -1   3  16      138.24      121.58      9.62 o 
   0   3  16     1286.93     1180.37     32.00 o 
   1   3  16     3296.48     3137.52     87.94 o 
   2   3  16       20.61       19.29      6.52 o 
   3   3  16       76.92       70.18      8.78 o 
   4   3  16      148.59      119.60     12.68 o 
   5   3  16       33.50       45.33      9.52 o 
   6   3  16        0.24        6.59      7.27 o 
   7   3  16       49.74       52.68     11.21 o 
   8   3  16        0.03        0.47      8.99 o 
   9   3  16      150.44      158.76     12.82 o 
  10   3  16      135.36      114.53     11.61 o 
  11   3  16        1.82       -3.97      6.66 o 
  12   3  16       47.25       56.79      9.89 o 
  13   3  16      184.67      165.62     14.06 o 
  14   3  16       40.28       41.65      9.82 o 
 -17   4  16      270.11      303.02     18.37 o 
 -16   4  16       28.48       28.54     12.35 o 
 -15   4  16        4.39        6.14      6.06 o 
 -14   4  16        2.38        0.84      5.98 o 
 -13   4  16        1.80       -7.98      5.16 o 
 -12   4  16       20.80       26.97      6.49 o 
 -11   4  16        9.39       18.90      5.95 o 
 -10   4  16       32.94       24.28      5.60 o 
  -9   4  16       68.78       74.57      6.92 o 
  -8   4  16        4.16       -3.38      4.32 o 
  -7   4  16       35.56       38.74      5.43 o 
  -6   4  16      131.36      120.73     12.11 o 
  -5   4  16      115.90      151.65     12.98 o 
  -4   4  16       47.33       46.05      8.57 o 
  -3   4  16      209.94      235.03     15.30 o 
  -2   4  16        0.90       -1.39      6.24 o 
   0   4  16       21.16       24.29      8.04 o 
   1   4  16       70.67       80.70     10.50 o 
   2   4  16      133.92      177.13     32.27 o 
   3   4  16      148.00      131.58     11.19 o 
   4   4  16      480.34      485.18     53.75 o 
   5   4  16      553.25      585.75     26.44 o 
   6   4  16      227.99      240.19     18.46 o 
   7   4  16      113.96       99.52     13.61 o 
   8   4  16      204.00      199.80     14.27 o 
   9   4  16       23.87       18.86      6.04 o 
  10   4  16       36.96       32.82      7.93 o 
  11   4  16       79.23       82.45     14.31 o 
  12   4  16       46.02       57.57     13.12 o 
  13   4  16      113.03      109.34     12.63 o 
 -16   5  16        0.28        4.22      7.55 o 
 -15   5  16       34.81       31.10      7.49 o 
 -14   5  16      113.68      118.95     11.71 o 
 -13   5  16       32.14       35.14     12.57 o 
 -12   5  16      154.90      168.05     14.96 o 
 -11   5  16       39.50       43.48      6.46 o 
 -10   5  16       38.37       27.17      5.04 o 
  -9   5  16      172.14      178.60     41.99 o 
  -8   5  16       22.23       26.86     12.78 o 
  -7   5  16       10.93        4.38      9.28 o 
  -6   5  16      350.75      384.91     19.41 o 
  -5   5  16      158.03      151.31     21.31 o 
  -4   5  16        3.26        5.12      6.61 o 
  -3   5  16       28.94       19.59      7.33 o 
  -2   5  16      220.82      209.00     15.16 o 
  -1   5  16        1.95       -4.67      6.18 o 
   0   5  16      324.59      333.56     18.01 o 
   1   5  16       19.58       24.79      9.37 o 
   2   5  16       18.84        3.31     14.14 o 
   3   5  16        1.40       -1.47      6.55 o 
   4   5  16        4.17       14.81     11.36 o 
   5   5  16       20.46       46.62     13.47 o 
   6   5  16      123.42      143.51     15.43 o 
   7   5  16      114.42      138.53     12.06 o 
   8   5  16       34.23       24.97      7.24 o 
   9   5  16       37.80       37.67      8.16 o 
  10   5  16      147.66      177.75     13.39 o 
  11   5  16      390.00      390.30     24.23 o 
  12   5  16        2.24       12.01     10.01 o 
 -14   6  16       17.67       20.61      5.55 o 
 -13   6  16       28.56       20.50      8.83 o 
 -12   6  16        6.10        2.64      7.78 o 
 -11   6  16       41.28       30.20      8.96 o 
 -10   6  16       19.54       26.64      8.54 o 
  -9   6  16      144.05      124.16     19.89 o 
  -8   6  16       13.48       12.22      7.55 o 
  -7   6  16      345.28      294.26     17.05 o 
  -6   6  16       15.46       26.67      8.03 o 
  -5   6  16      175.35      177.11     14.48 o 
  -4   6  16        0.51       -8.54      6.30 o 
  -3   6  16      248.31      252.66     23.88 o 
  -2   6  16       17.64       18.29      7.54 o 
  -1   6  16        6.76        5.67      6.78 o 
   0   6  16        0.30        4.96      6.98 o 
   1   6  16       20.08       13.32     13.77 o 
   2   6  16        6.33       11.14      7.41 o 
   3   6  16       76.02       65.53     10.85 o 
   4   6  16       79.63       66.75     14.95 o 
   5   6  16      258.59      296.83     27.89 o 
   6   6  16      196.86      244.65     13.08 o 
   7   6  16      200.27      226.42     13.00 o 
   8   6  16        0.41        7.38      5.40 o 
   9   6  16      131.06       95.61      9.37 o 
  10   6  16      455.05      532.38     27.31 o 
 -11   7  16      163.25      153.06     13.66 o 
 -10   7  16       47.84       55.04      9.88 o 
  -9   7  16        9.08        2.12      7.21 o 
  -8   7  16        9.87        6.28      7.49 o 
  -7   7  16      100.74       80.96     10.84 o 
  -6   7  16       17.37        8.17      7.58 o 
  -5   7  16        1.63        1.25      7.11 o 
  -4   7  16      161.60      172.69     17.61 o 
  -3   7  16      126.38      117.53     12.31 o 
  -2   7  16       20.61       19.84      7.80 o 
  -1   7  16      132.27      107.33     12.30 o 
   0   7  16      543.20      539.56     24.31 o 
   1   7  16       18.17       -0.94      7.42 o 
   2   7  16       79.57       69.96     11.11 o 
   3   7  16        0.56       -2.99      7.51 o 
   4   7  16       52.18       66.97     18.48 o 
   5   7  16       75.85       80.30     12.98 o 
   6   7  16       27.80       29.39      8.59 o 
   7   7  16       14.61       20.53      8.39 o 
   8   7  16       79.61       81.88     12.65 o 
  -7   8  16       64.36       54.74     10.01 o 
  -6   8  16       32.91       26.71     13.10 o 
  -5   8  16        2.38       -4.00      7.69 o 
  -4   8  16       28.41       38.22      9.14 o 
  -3   8  16      445.68      523.08     24.93 o 
  -2   8  16       75.10       63.56     10.47 o 
  -1   8  16       28.91       35.82      9.11 o 
   0   8  16        4.03        8.98     10.92 o 
   1   8  16      226.14      215.69     16.72 o 
   2   8  16        1.49       -8.89      7.32 o 
   3   8  16        4.59       10.09      8.37 o 
   4   8  16      116.13      127.08     12.29 o 
 -18   1  17       54.21       44.70     10.35 o 
 -17   1  17      112.81      120.60     12.76 o 
 -16   1  17       12.72        7.27      8.23 o 
 -15   1  17       77.72       70.74      9.79 o 
 -14   1  17        8.50        4.48      6.33 o 
 -13   1  17       13.97        7.13      6.17 o 
 -12   1  17      500.39      515.99     17.03 o 
 -11   1  17     1912.89     1864.52     42.54 o 
 -10   1  17       13.21       13.43      7.13 o 
  -9   1  17       22.10       13.49      6.30 o 
  -8   1  17       38.47       36.87      6.82 o 
  -7   1  17        6.37       11.70      5.73 o 
  -6   1  17      394.02      396.81     15.77 o 
  -5   1  17      226.47      258.46     14.36 o 
  -4   1  17      652.62      603.39     19.59 o 
  -3   1  17      103.98      124.91      9.26 o 
  -2   1  17       76.87       60.98      6.98 o 
  -1   1  17       10.93        6.43      4.70 o 
   1   1  17      143.05      157.40     10.20 o 
   2   1  17      357.15      361.71     26.68 o 
   3   1  17     1219.92     1284.46     40.63 o 
   4   1  17      499.73      457.54     37.53 o 
   5   1  17        6.36       17.02      6.56 o 
   6   1  17      185.56      158.48     10.53 o 
   7   1  17     1684.07     1633.32     37.34 o 
   8   1  17       57.43       52.46      6.62 o 
   9   1  17       69.82       87.75      7.96 o 
  10   1  17        0.00       -0.22      5.00 o 
  11   1  17       18.64       20.28      5.02 o 
  12   1  17       14.29       21.63      5.16 o 
  13   1  17        4.60        8.78      5.15 o 
  14   1  17      160.30      169.04      9.65 o 
  15   1  17      353.46      379.96     15.98 o 
 -18   2  17      324.93      412.41     19.82 o 
 -17   2  17       74.80      101.39     11.45 o 
 -16   2  17       99.82       92.46     11.04 o 
 -15   2  17       10.67        8.22      7.53 o 
 -14   2  17       38.39       28.34      7.98 o 
 -13   2  17      248.23      214.16     14.71 o 
 -12   2  17      304.41      291.97     16.48 o 
 -11   2  17       54.61       55.23      8.93 o 
 -10   2  17       31.90       28.43      6.65 o 
  -9   2  17      708.23      710.96     23.07 o 
  -8   2  17       24.39       14.01      5.93 o 
  -7   2  17        0.03        3.01      5.95 o 
  -6   2  17       39.06       32.03      6.32 o 
  -5   2  17        5.42       13.67      5.34 o 
  -4   2  17      192.03      173.73     10.38 o 
  -3   2  17       26.89       16.71      5.25 o 
  -2   2  17      157.69      155.68     15.25 o 
  -1   2  17      254.43      247.71     11.63 o 
   0   2  17        9.96       19.03      5.19 o 
   1   2  17      906.13      881.16     24.22 o 
   2   2  17       48.59       72.59      6.24 o 
   3   2  17      727.75      794.28     22.95 o 
   4   2  17      952.51      917.46     29.85 o 
   5   2  17      192.52      194.09      9.88 o 
   6   2  17      300.39      310.99     13.51 o 
   7   2  17       12.51       16.64      6.95 o 
   8   2  17       25.28       21.55      4.77 o 
   9   2  17      117.27      111.96      7.57 o 
  10   2  17      377.80      359.76     17.43 o 
  11   2  17        3.98       14.40      7.16 o 
  12   2  17       40.98       26.98      8.86 o 
  13   2  17       24.44       17.77      9.26 o 
  14   2  17        0.01       -0.86      8.02 o 
 -17   3  17       12.72       16.32      8.76 o 
 -16   3  17       57.90       61.27     21.77 o 
 -15   3  17        1.42        5.01      7.89 o 
 -14   3  17       10.65        8.42      8.23 o 
 -13   3  17       12.72       14.41      7.75 o 
 -12   3  17       66.82       51.47      8.87 o 
 -11   3  17       69.83       60.50      9.51 o 
 -10   3  17       95.82       96.83      9.80 o 
  -9   3  17      867.44      911.85     37.77 o 
  -8   3  17       70.34       73.73      7.89 o 
  -7   3  17        9.10       13.76      5.29 o 
  -6   3  17      120.99      100.60      7.52 o 
  -5   3  17      459.17      400.48     13.05 o 
  -4   3  17      743.47      674.46     15.36 o 
  -3   3  17       98.73       89.61      6.93 o 
  -2   3  17       19.41       24.04      8.03 o 
  -1   3  17      220.44      203.60     16.09 o 
   0   3  17       55.22       47.48      9.43 o 
   1   3  17     1725.37     1526.72     48.68 o 
   2   3  17       20.19       27.43      7.23 o 
   3   3  17      509.32      559.80     20.81 o 
   4   3  17       10.16        6.39      7.69 o 
   5   3  17      176.70      170.97     15.34 o 
   7   3  17      406.60      382.32     22.97 o 
   8   3  17      277.17      285.98     22.11 o 
   9   3  17      505.35      476.17     26.07 o 
  10   3  17       41.66       44.46      9.02 o 
  11   3  17      199.53      191.61     14.80 o 
  12   3  17        0.05        3.08      7.27 o 
  13   3  17        2.63       14.04     10.11 o 
 -16   4  17       18.64       12.51      8.50 o 
 -15   4  17        0.89       -6.44      7.44 o 
 -14   4  17       32.50       35.58      8.42 o 
 -13   4  17       41.05       33.36     10.61 o 
 -12   4  17       79.02       76.85      8.19 o 
 -11   4  17        0.18        0.24      5.31 o 
 -10   4  17       27.54       16.67      5.92 o 
  -9   4  17       17.18       16.61      5.69 o 
  -8   4  17      478.69      474.79     16.35 o 
  -7   4  17      209.74      207.53     11.82 o 
  -6   4  17      258.65      225.43     16.30 o 
  -5   4  17        4.37        4.42      7.17 o 
  -4   4  17      629.17      669.90     26.61 o 
  -3   4  17        2.80       -6.54      5.92 o 
  -2   4  17       31.05       22.11      7.77 o 
  -1   4  17       78.01       65.97     10.15 o 
   1   4  17       89.89       99.35     15.94 o 
   2   4  17        2.09       -1.13      6.22 o 
   3   4  17        0.16        2.35      6.74 o 
   4   4  17      128.82      138.21     14.43 o 
   5   4  17      671.57      693.19     33.79 o 
   6   4  17       44.18       61.11     11.33 o 
   7   4  17       28.95       37.28      9.21 o 
   8   4  17       31.56       21.33      8.35 o 
   9   4  17      254.69      278.51     19.73 o 
  10   4  17        0.39        0.99      7.21 o 
  11   4  17       27.33       41.06     11.71 o 
  12   4  17       46.25       30.48      9.20 o 
 -15   5  17       19.90       28.38      7.57 o 
 -14   5  17        1.80       -3.57      5.96 o 
 -13   5  17       20.69       21.20      6.45 o 
 -12   5  17      336.93      386.72     15.55 o 
 -11   5  17       54.72       42.50      7.34 o 
 -10   5  17       28.53       18.97     12.56 o 
  -9   5  17      595.89      616.04     26.57 o 
  -8   5  17      129.14      121.93     12.89 o 
  -7   5  17       41.78       46.80     13.66 o 
  -6   5  17      208.66      183.04     23.06 o 
  -5   5  17      118.66      155.52     15.77 o 
  -4   5  17        4.26        9.09      7.27 o 
  -3   5  17        4.84        3.28      6.98 o 
  -2   5  17       75.25       73.48     10.16 o 
  -1   5  17       46.57       55.17      9.51 o 
   0   5  17      196.67      187.10     21.66 o 
   1   5  17      746.77      743.28     29.65 o 
   2   5  17      126.61      106.81     16.98 o 
   3   5  17       15.14        4.88     10.60 o 
   4   5  17       11.05       12.91     11.13 o 
   5   5  17      160.95      154.91     21.14 o 
   6   5  17       93.33       97.16     13.84 o 
   7   5  17      124.36      147.83     11.68 o 
   8   5  17        0.40      -10.15      6.13 o 
   9   5  17      812.65      815.95     27.42 o 
  10   5  17      301.09      301.00     17.35 o 
  11   5  17       56.20       60.86     12.23 o 
 -13   6  17       13.40       22.78      9.50 o 
 -12   6  17       42.89       51.52     13.89 o 
 -11   6  17        8.90        4.96      8.00 o 
 -10   6  17       10.46       14.54      7.96 o 
  -9   6  17      201.02      257.00     17.32 o 
  -8   6  17      159.11      164.10     14.63 o 
  -7   6  17      442.28      430.07     21.49 o 
  -6   6  17      370.62      360.78     19.72 o 
  -5   6  17       25.60       14.61      8.37 o 
  -4   6  17        9.36       19.16     10.91 o 
  -3   6  17      178.70      143.04     13.71 o 
  -2   6  17       44.82       54.21      9.95 o 
  -1   6  17        0.90        4.30      6.96 o 
   0   6  17       38.09       30.54      8.46 o 
   1   6  17       33.74       37.03      9.00 o 
   2   6  17      103.02       81.27     12.28 o 
   3   6  17       21.94       22.27     12.89 o 
   4   6  17        2.13      -14.28     10.52 o 
   5   6  17       10.30       21.48     13.29 o 
   6   6  17       75.15       81.98      8.93 o 
   7   6  17        0.00        1.30      5.96 o 
   8   6  17      136.92      130.36     11.02 o 
   9   6  17       11.58       17.34      7.32 o 
 -10   7  17       17.12        8.87      8.10 o 
  -9   7  17        3.22        4.60     11.79 o 
  -8   7  17       32.48       53.18     12.69 o 
  -7   7  17       11.07       13.87      8.11 o 
  -6   7  17        6.66        9.60      7.83 o 
  -5   7  17       84.58      114.45     12.48 o 
  -4   7  17        0.78      -12.74      6.62 o 
  -3   7  17       93.00       73.37     20.11 o 
  -2   7  17       40.01       24.37      8.53 o 
  -1   7  17       57.08       50.81     12.69 o 
   0   7  17       47.19       75.30     28.40 o 
   1   7  17      177.65      146.41     21.89 o 
   2   7  17      397.64      429.05     22.45 o 
   3   7  17        3.91        6.81      8.56 o 
   4   7  17        7.86       18.89     12.37 o 
   5   7  17       66.34       46.54     12.08 o 
   6   7  17      125.70      149.10     17.18 o 
   7   7  17       24.87       17.84      8.71 o 
  -5   8  17       63.78       65.45     18.99 o 
  -4   8  17        7.27        1.03      7.37 o 
  -3   8  17        0.03        0.16      7.50 o 
  -2   8  17       63.61       70.20     12.57 o 
  -1   8  17      115.87      150.34     14.47 o 
   0   8  17       76.57       85.20     12.44 o 
   1   8  17       38.96       33.20      9.58 o 
   2   8  17        4.14        3.58      8.24 o 
 -18   0  18      145.20      191.09     35.84 o 
 -17   0  18      412.91      477.25     30.54 o 
 -16   0  18       27.42       24.96     15.77 o 
 -15   0  18      402.74      475.89     29.16 o 
 -14   0  18      242.64      234.16     21.71 o 
 -13   0  18      566.80      657.15     32.38 o 
 -12   0  18      268.51      236.60     20.20 o 
 -11   0  18       97.39       73.74     16.94 o 
 -10   0  18      277.76      307.37     28.94 o 
  -9   0  18      148.77      162.10     21.49 o 
  -8   0  18      366.70      367.74     27.83 o 
  -7   0  18      515.34      552.01     34.92 o 
  -6   0  18        4.87       10.08     10.73 o 
  -5   0  18      750.47      876.81     45.34 o 
  -4   0  18     5010.30     5076.33    191.79 o 
  -3   0  18     2213.18     2196.41     90.81 o 
  -2   0  18      598.15      521.32     31.75 o 
  -1   0  18      239.58      164.56     18.51 o 
   0   0  18     1079.61      967.80     33.44 o 
   1   0  18        6.85       -2.71     14.58 o 
   2   0  18     1056.77      989.89     48.32 o 
   3   0  18     2583.14     2472.19    100.06 o 
   4   0  18     1612.65     1504.49     66.04 o 
   5   0  18      495.79      436.20     28.14 o 
   6   0  18       11.37       18.81      7.81 o 
   7   0  18      174.76      190.36     15.35 o 
   8   0  18      490.65      443.58     22.38 o 
   9   0  18       17.33       13.84      7.65 o 
  10   0  18       42.53       30.48      9.70 o 
  11   0  18      101.41       84.07     10.40 o 
  12   0  18       66.97       66.26      9.62 o 
  13   0  18      164.46      184.70     14.50 o 
  14   0  18      161.90      186.48     19.64 o 
 -18   1  18       17.51       20.28      9.46 o 
 -17   1  18       26.97       51.28     17.97 o 
 -16   1  18       74.95       89.04     11.34 o 
 -15   1  18       13.35       25.37      8.38 o 
 -14   1  18      298.76      306.64     14.67 o 
 -13   1  18      372.28      398.62     17.03 o 
 -12   1  18     1137.61     1123.91     29.92 o 
 -11   1  18       56.81       55.36     12.62 o 
 -10   1  18      243.16      185.20     12.75 o 
  -9   1  18       76.62       64.27      8.76 o 
  -8   1  18      366.20      358.48     15.86 o 
  -7   1  18      207.38      170.36     11.65 o 
  -6   1  18      118.29      106.58      9.47 o 
  -5   1  18      558.77      557.93     41.69 o 
  -4   1  18      734.08      774.10     80.28 o 
  -3   1  18      209.99      258.91     30.67 o 
  -2   1  18       74.60       95.01     37.03 o 
  -1   1  18      592.09      578.32     25.33 o 
   0   1  18      501.73      520.57     21.82 o 
   1   1  18      182.49      159.82     10.61 o 
   2   1  18      208.53      208.14     16.93 o 
   3   1  18       25.24       48.32      8.59 o 
   4   1  18       32.20       37.54      7.78 o 
   5   1  18      172.64      144.90     12.01 o 
   6   1  18      199.90      210.38     12.14 o 
   7   1  18        4.46        0.41      4.72 o 
   8   1  18      354.26      310.55     14.38 o 
   9   1  18       49.91       39.29      6.62 o 
  10   1  18      154.24      144.13      9.90 o 
  11   1  18        3.55        7.37      4.78 o 
  12   1  18        2.14        6.04      4.92 o 
  13   1  18       45.34       39.21      6.76 o 
  14   1  18      255.03      257.88     13.48 o 
 -17   2  18       82.60       96.82     11.90 o 
 -16   2  18        1.10       -1.85      7.83 o 
 -15   2  18       16.18        7.44      9.05 o 
 -14   2  18       11.23       14.23      8.53 o 
 -13   2  18        0.08        0.39      7.30 o 
 -12   2  18       16.13       17.51     10.88 o 
 -11   2  18        5.67       19.71      6.57 o 
 -10   2  18      496.07      527.69     19.88 o 
  -9   2  18        0.14       -1.04      5.88 o 
  -8   2  18       51.40       38.22      7.57 o 
  -7   2  18     1237.75     1295.12     34.84 o 
  -6   2  18       33.41        8.71      5.70 o 
  -5   2  18      628.99      596.50     19.75 o 
  -4   2  18        2.70       -6.65      6.24 o 
  -3   2  18     1412.06     1426.49     36.41 o 
  -2   2  18      562.83      540.88     15.13 o 
  -1   2  18     1133.91     1051.37     28.52 o 
   0   2  18        0.09        6.02      4.89 o 
   1   2  18        8.07        0.01      5.28 o 
   2   2  18      617.22      634.44     20.09 o 
   3   2  18      228.15      216.66     12.62 o 
   4   2  18      427.79      381.02     16.43 o 
   5   2  18      891.35      836.88     27.87 o 
   6   2  18       10.95        7.69      4.99 o 
   7   2  18        3.70        4.91      4.09 o 
   8   2  18       22.92       16.17      4.46 o 
   9   2  18      130.12      120.21     18.48 o 
  10   2  18       40.42       21.99      7.81 o 
  11   2  18       94.63       99.19     11.63 o 
  12   2  18      153.67      142.28     16.09 o 
  13   2  18       73.04       79.85     15.70 o 
 -17   3  18       27.27       38.32     10.58 o 
 -16   3  18        0.19      -13.58      7.94 o 
 -15   3  18      149.63      144.04     21.32 o 
 -14   3  18       28.20       13.01      8.41 o 
 -13   3  18       16.07       14.20      7.58 o 
 -12   3  18       16.01       30.90      7.92 o 
 -11   3  18      707.71      747.17     44.53 o 
 -10   3  18      113.27      116.25     10.40 o 
  -9   3  18       37.86       28.84      7.81 o 
  -8   3  18      106.04       93.31     10.36 o 
  -7   3  18      319.03      267.73     14.80 o 
  -6   3  18      809.95      780.12     23.50 o 
  -5   3  18      100.76       75.36     12.78 o 
  -4   3  18      109.64       91.02      7.27 o 
  -3   3  18       24.13       21.91      5.10 o 
  -2   3  18      865.33      885.85     37.94 o 
  -1   3  18        4.26        1.59      7.24 o 
   0   3  18      102.58      112.10     22.49 o 
   1   3  18        2.81       -2.54      7.10 o 
   2   3  18      119.56      102.50     10.29 o 
   3   3  18       31.40       15.91      7.08 o 
   4   3  18       12.70       20.34      8.50 o 
   5   3  18        8.71       15.92     13.77 o 
   6   3  18       44.46       66.35     17.58 o 
   7   3  18      728.24      782.21     34.51 o 
   8   3  18        4.42        6.25      9.32 o 
   9   3  18      915.94      896.90     38.85 o 
  10   3  18      232.16      254.47     16.70 o 
  11   3  18        8.52        9.59      8.00 o 
  12   3  18       32.23       34.44      9.37 o 
  13   3  18       15.89       22.94     10.00 o 
 -16   4  18       20.19       16.23      8.79 o 
 -15   4  18      126.29      123.94     12.22 o 
 -14   4  18        1.22        5.25     11.09 o 
 -13   4  18        2.24       -6.90     17.05 o 
 -12   4  18        5.01        3.21      7.37 o 
 -11   4  18      134.14      146.73     12.94 o 
 -10   4  18       53.27       63.26      8.92 o 
  -9   4  18      807.20      875.34     25.51 o 
  -8   4  18       89.90       82.73      7.61 o 
  -7   4  18      425.65      391.39     17.99 o 
  -6   4  18      542.80      561.42     24.53 o 
  -5   4  18       83.67       87.87     11.65 o 
  -4   4  18       12.68       37.01     12.87 o 
  -3   4  18      159.88      145.61     19.35 o 
  -2   4  18      800.62      841.52     44.74 o 
  -1   4  18       63.19       73.78     14.96 o 
   0   4  18       23.17       50.23     13.39 o 
   1   4  18      511.70      581.91     35.42 o 
   2   4  18        0.59       16.21      8.65 o 
   3   4  18      140.56      154.96     13.00 o 
   4   4  18       72.29       84.34     12.58 o 
   5   4  18       20.89       16.77      9.61 o 
   6   4  18       64.34       80.66     12.82 o 
   7   4  18        0.02       13.15     10.71 o 
   8   4  18       58.53       58.90     22.99 o 
   9   4  18      397.99      439.68     20.06 o 
  10   4  18       80.43       86.78     11.28 o 
  11   4  18        9.60        8.08      8.02 o 
  12   4  18      158.06      156.04     14.16 o 
 -14   5  18        0.01        5.87      7.35 o 
 -13   5  18      231.79      270.20     14.01 o 
 -12   5  18        5.30       -0.20      5.69 o 
 -11   5  18       70.56       67.69     24.44 o 
 -10   5  18      612.11      638.85     30.69 o 
  -9   5  18      147.88      164.96     23.16 o 
  -8   5  18       15.36       28.53      8.54 o 
  -7   5  18        8.78        0.71      7.50 o 
  -6   5  18       14.60        2.18      6.86 o 
  -5   5  18       45.10       54.61     10.41 o 
  -4   5  18       49.69       66.03     10.50 o 
  -3   5  18      278.64      289.60     28.25 o 
  -2   5  18        5.96        5.60     10.47 o 
  -1   5  18        3.89        6.60     10.33 o 
   0   5  18       62.99       87.37     16.50 o 
   1   5  18       96.11       77.87     15.81 o 
   2   5  18      143.82      142.47     19.51 o 
   3   5  18        0.00        1.69     10.94 o 
   4   5  18       74.49       61.79     15.29 o 
   5   5  18        5.53        1.68     11.55 o 
   6   5  18      328.67      331.86     22.71 o 
   7   5  18        6.25        8.29      9.55 o 
   8   5  18       17.76        3.45      6.80 o 
   9   5  18      602.98      647.23     24.51 o 
  10   5  18      406.22      430.84     24.03 o 
 -12   6  18       19.61       25.80     21.48 o 
 -11   6  18      263.22      293.26     19.42 o 
 -10   6  18       89.33       89.87     12.15 o 
  -9   6  18       52.25       43.72     10.05 o 
  -8   6  18        1.88        3.34      8.23 o 
  -7   6  18       48.67       27.13      9.25 o 
  -6   6  18       23.82       26.60      9.25 o 
  -5   6  18        5.27       -2.75      7.66 o 
  -4   6  18        4.59        4.67      7.79 o 
  -3   6  18       58.97       52.54     13.22 o 
  -2   6  18       31.77       33.85      8.92 o 
  -1   6  18        3.87      -12.34      6.99 o 
   0   6  18      216.11      207.10     16.65 o 
   1   6  18       89.67       80.91     16.12 o 
   2   6  18        4.52       -9.06     10.97 o 
   3   6  18      485.97      537.59     35.72 o 
   4   6  18       46.73       41.24     14.75 o 
   5   6  18       13.01       15.52     12.34 o 
   6   6  18       34.32       31.57      7.22 o 
   7   6  18      254.14      262.42     14.87 o 
   8   6  18      193.84      209.89     14.17 o 
  -9   7  18       21.07       25.30      9.47 o 
  -8   7  18      290.85      332.68     23.15 o 
  -7   7  18       65.58       68.35     11.41 o 
  -6   7  18        5.82       -0.99      9.32 o 
  -5   7  18       56.03       86.39     11.76 o 
  -4   7  18       97.53       70.30     11.07 o 
  -3   7  18       10.28       18.70      8.54 o 
  -2   7  18       11.11        5.07      7.81 o 
  -1   7  18      205.16      235.58     18.01 o 
   0   7  18        5.90       13.98      8.95 o 
   1   7  18        3.83        0.70      8.49 o 
   2   7  18       38.46       27.55     12.59 o 
   3   7  18        5.04       -0.41     11.17 o 
   4   7  18        5.62       31.79     14.16 o 
   5   7  18        1.42       16.57     10.41 o 
 -17   1  19      170.53      207.69     23.89 o 
 -16   1  19       10.05       24.38     21.95 o 
 -15   1  19       89.90       91.37     13.44 o 
 -14   1  19      193.05      172.21     15.46 o 
 -13   1  19      112.84       90.48     16.02 o 
 -12   1  19       57.29       66.83     12.21 o 
 -11   1  19       57.38       59.16     22.32 o 
 -10   1  19       20.31       27.24      9.33 o 
  -9   1  19        0.65       -5.87      8.38 o 
  -8   1  19      169.71      179.83     15.33 o 
  -7   1  19      170.54      186.23     15.17 o 
  -6   1  19      209.28      176.30     14.76 o 
  -5   1  19       95.82       96.42     15.17 o 
  -4   1  19      161.74      148.32     13.12 o 
  -3   1  19       65.57       47.09     10.03 o 
  -2   1  19       41.14       35.18      7.99 o 
  -1   1  19      204.51      206.35     19.51 o 
   0   1  19       33.52       30.43      7.83 o 
   1   1  19      120.91      111.03      9.74 o 
   2   1  19     2436.22     2352.47     68.01 o 
   3   1  19      264.66      266.36     16.26 o 
   4   1  19        2.55        1.88      6.67 o 
   5   1  19        3.90        4.09      6.52 o 
   6   1  19       42.40       51.44      7.53 o 
   7   1  19       45.67       38.69      6.57 o 
   8   1  19       54.55       50.16      6.81 o 
   9   1  19       33.07       25.24      6.38 o 
  10   1  19        9.96        6.65      5.55 o 
  11   1  19        1.44        9.56      4.92 o 
  12   1  19       56.43       41.95      6.75 o 
  13   1  19        0.91        1.25      5.68 o 
 -17   2  19      320.19      364.05     23.28 o 
 -16   2  19       38.19        9.53     15.72 o 
 -15   2  19       71.65       80.15     11.79 o 
 -14   2  19        6.17        5.99      8.35 o 
 -13   2  19      106.17      110.25     14.28 o 
 -12   2  19       29.44       33.52     10.24 o 
 -11   2  19       49.38       52.98      8.82 o 
 -10   2  19      143.46      156.99     11.99 o 
  -9   2  19      194.28      196.43     15.42 o 
  -8   2  19        0.45       -2.53      7.82 o 
  -7   2  19      154.02      157.08     12.06 o 
  -6   2  19      151.66      161.43     11.06 o 
  -5   2  19      243.61      281.94     13.65 o 
  -4   2  19      588.38      550.80     18.94 o 
  -3   2  19        1.36       -2.24      5.00 o 
  -2   2  19      285.16      297.40     13.39 o 
  -1   2  19       69.74       64.17     16.10 o 
   0   2  19       11.37       14.95      6.35 o 
   1   2  19      351.98      321.17     13.69 o 
   2   2  19       13.28       11.06      5.51 o 
   3   2  19        8.62        6.60      5.66 o 
   4   2  19      497.33      495.46     26.78 o 
   5   2  19      156.45      160.64     10.50 o 
   6   2  19        0.05       -1.54      4.50 o 
   7   2  19      215.44      246.67     11.67 o 
   8   2  19      239.04      233.63     19.57 o 
   9   2  19       89.27      120.50     17.42 o 
  10   2  19       57.31       50.28     14.81 o 
  11   2  19        0.19        4.37      8.54 o 
  12   2  19        0.15       -3.59      8.31 o 
  13   2  19       50.13       49.88     10.61 o 
 -16   3  19       93.51       86.85     16.77 o 
 -15   3  19       37.49       44.37      9.71 o 
 -14   3  19        5.57       17.47      9.43 o 
 -13   3  19      102.17      140.52     23.65 o 
 -12   3  19       87.28       61.53      9.41 o 
 -11   3  19      283.11      364.46     29.38 o 
 -10   3  19      188.35      205.52     15.38 o 
  -9   3  19       17.70       21.37      7.65 o 
  -8   3  19        0.48       -0.77      6.17 o 
  -7   3  19       14.05       25.13      7.49 o 
  -6   3  19       57.41       60.65      7.50 o 
  -5   3  19      477.37      471.73     17.02 o 
  -4   3  19      360.96      339.86     21.19 o 
  -3   3  19      144.09      137.04     11.06 o 
  -2   3  19       13.63        9.98      8.05 o 
  -1   3  19       53.29       42.70      9.88 o 
   0   3  19      150.16      151.63     14.52 o 
   1   3  19        2.72       -1.78      7.49 o 
   2   3  19      210.13      211.19     16.58 o 
   3   3  19       80.83       95.57     18.58 o 
   4   3  19       53.76       99.72     21.02 o 
   5   3  19        0.34       -4.87     13.82 o 
   6   3  19       10.26       10.57     14.23 o 
   7   3  19       59.18       48.00     12.18 o 
   8   3  19      793.38      681.72     32.91 o 
   9   3  19        1.71        2.48     13.78 o 
  10   3  19       86.79      101.10     12.12 o 
  11   3  19       93.73       91.05     11.65 o 
  12   3  19       44.13       43.26      9.96 o 
 -15   4  19        4.76        4.61      8.41 o 
 -14   4  19      155.48      171.75     15.04 o 
 -13   4  19       85.13       84.14     13.35 o 
 -12   4  19       20.31       20.19      8.30 o 
 -11   4  19      440.15      458.84     21.57 o 
 -10   4  19        0.36        2.19      6.49 o 
  -9   4  19        4.31        0.54      6.03 o 
  -8   4  19        1.12        4.45      5.42 o 
  -7   4  19      711.03      668.81     22.78 o 
  -6   4  19       18.68       34.91     12.15 o 
  -5   4  19      125.71      109.56     17.07 o 
  -4   4  19        7.82        5.97     11.04 o 
  -3   4  19       16.58        6.72     10.55 o 
  -2   4  19        0.28       -7.14      9.86 o 
  -1   4  19       46.38       30.06     12.87 o 
   1   4  19        2.42       24.56     11.88 o 
   2   4  19      107.44      110.93     17.76 o 
   3   4  19       19.73        3.15      7.65 o 
   4   4  19       44.45       45.51     11.05 o 
   5   4  19       21.21        0.03     11.93 o 
   6   4  19        0.50        4.30     14.94 o 
   7   4  19       77.16       92.46     24.33 o 
   8   4  19        5.60        2.39     17.45 o 
   9   4  19      233.56      218.47     29.29 o 
  10   4  19        0.39       -1.40      8.30 o 
  11   4  19       53.59       53.03     10.46 o 
 -13   5  19        1.51        8.46      7.14 o 
 -12   5  19      180.21      230.85     20.73 o 
 -11   5  19      558.40      552.75     35.90 o 
 -10   5  19       24.34       36.53     14.17 o 
  -9   5  19        6.64       -1.35     10.59 o 
  -8   5  19       66.67       43.76     14.15 o 
  -7   5  19        1.89       10.57     11.51 o 
  -6   5  19      130.60      113.29     18.51 o 
  -5   5  19      563.16      587.34     36.69 o 
  -4   5  19       16.39       25.42     13.21 o 
  -3   5  19        2.82        6.89     10.56 o 
  -2   5  19       50.17       44.48     14.19 o 
  -1   5  19        2.90       -1.39     10.70 o 
   0   5  19        0.03       14.36     11.26 o 
   1   5  19       12.68       18.02     12.39 o 
   2   5  19       87.14       91.86     17.36 o 
   3   5  19        0.48        9.55     11.31 o 
   4   5  19       20.81       23.99     12.59 o 
   5   5  19        5.36        8.50     13.40 o 
   6   5  19        4.74        1.88      9.92 o 
   7   5  19      219.93      242.42     21.38 o 
   8   5  19      206.24      187.39     20.60 o 
   9   5  19      151.63      149.79     16.53 o 
 -11   6  19      126.16      126.53     19.86 o 
 -10   6  19       93.08       87.81     16.29 o 
  -9   6  19       91.78       71.35     11.84 o 
  -8   6  19       48.85       71.19     16.50 o 
  -7   6  19       51.87       49.04     17.12 o 
  -6   6  19      225.98      221.78     17.69 o 
  -5   6  19       27.55        7.55      8.64 o 
  -4   6  19       80.92       77.79     11.92 o 
  -3   6  19       55.64       65.40     11.36 o 
  -2   6  19       19.31       21.33     13.08 o 
  -1   6  19        3.21       -3.31     11.13 o 
   0   6  19      120.86      150.29     20.21 o 
   1   6  19       25.55       33.41     13.66 o 
   2   6  19       93.14       57.57     16.33 o 
   3   6  19        0.57       -1.49     11.78 o 
   4   6  19       35.82       33.96     14.39 o 
   5   6  19       10.44        7.95     12.22 o 
   6   6  19        6.66        0.03      6.51 o 
   7   6  19       49.38       51.76      8.84 o 
  -8   7  19       24.54       33.64     10.37 o 
  -7   7  19        7.04        6.81      8.85 o 
  -6   7  19       40.23       51.24     10.92 o 
  -5   7  19      202.20      235.28     18.14 o 
  -4   7  19       17.31       14.04     10.71 o 
  -3   7  19        0.67      -11.83      7.36 o 
  -2   7  19        8.08       14.88      9.02 o 
  -1   7  19      118.72      123.11     13.92 o 
   0   7  19       18.26       27.15     13.34 o 
   1   7  19        0.00       -0.31     11.45 o 
   2   7  19       39.79       49.99     15.09 o 
   3   7  19       26.75       30.22     14.58 o 
 -17   0  20      105.84      114.47     18.55 o 
 -16   0  20        0.18       14.61     24.59 o 
 -15   0  20        0.04       -3.11     14.51 o 
 -14   0  20        6.85        2.05     13.86 o 
 -13   0  20      899.81      870.05     51.42 o 
 -12   0  20      129.76      154.73     23.32 o 
 -11   0  20     1431.19     1552.66     74.65 o 
 -10   0  20       54.68       81.37     18.20 o 
  -9   0  20      311.14      246.90     26.54 o 
  -8   0  20        3.09        3.50     10.80 o 
  -7   0  20       72.06       64.58     15.07 o 
  -6   0  20      136.87      137.91     19.71 o 
  -5   0  20      160.13      190.24     22.31 o 
  -4   0  20       92.20       82.84     15.92 o 
  -3   0  20      584.68      500.51     31.97 o 
  -2   0  20        9.09       -9.70      8.98 o 
  -1   0  20       28.85       11.35     10.88 o 
   0   0  20      193.95      167.41     14.22 o 
   1   0  20      352.24      329.64     26.22 o 
   2   0  20      616.59      699.52     38.87 o 
   3   0  20       86.33      109.23     17.33 o 
   4   0  20     1650.74     1519.58     67.48 o 
   5   0  20      237.97      226.15     22.63 o 
   6   0  20        4.51        3.57      7.25 o 
   7   0  20      246.80      283.53     34.48 o 
   8   0  20       22.28       34.24      9.52 o 
   9   0  20      176.09      189.91     16.59 o 
  10   0  20       75.47       79.44     18.81 o 
  11   0  20      153.50      154.74     13.25 o 
  12   0  20        8.07        6.77     11.16 o 
 -17   1  20      216.18      272.81     35.30 o 
 -16   1  20       31.61       84.46     16.57 o 
 -15   1  20      163.95      204.40     21.19 o 
 -14   1  20       14.94        5.65     15.86 o 
 -13   1  20       49.83       51.33     11.79 o 
 -12   1  20        5.07       10.05     12.40 o 
 -11   1  20       23.03        9.40      9.76 o 
 -10   1  20      243.66      229.13     18.29 o 
  -9   1  20      144.25      119.72     13.78 o 
  -8   1  20       49.40       36.82      9.69 o 
  -7   1  20        8.02       17.40      8.39 o 
  -6   1  20      821.58      879.93     33.35 o 
  -5   1  20      780.33      719.67     31.24 o 
  -4   1  20     2161.13     2035.62     61.39 o 
  -3   1  20      400.81      346.99     18.38 o 
  -2   1  20      328.51      334.03     20.81 o 
  -1   1  20      148.17      124.16      9.75 o 
   0   1  20       11.88       17.36      6.60 o 
   1   1  20      223.95      194.52     12.35 o 
   2   1  20       62.95       65.16     10.00 o 
   3   1  20       90.50       94.36     11.17 o 
   4   1  20       31.97       24.45      7.86 o 
   5   1  20        1.59        8.87      6.73 o 
   6   1  20       95.22       87.47      9.17 o 
   7   1  20      302.00      299.98     13.47 o 
   8   1  20       77.15       72.32      8.91 o 
   9   1  20       41.91       52.99      7.36 o 
  10   1  20       59.95       47.50     13.39 o 
  11   1  20      529.01      567.95     23.24 o 
  12   1  20      138.15      120.35      8.96 o 
 -16   2  20        1.61       -4.36      8.88 o 
 -15   2  20       27.74       63.26     11.20 o 
 -14   2  20      125.01      137.78     13.41 o 
 -13   2  20       56.50       72.07     10.61 o 
 -12   2  20      110.96      160.04     17.28 o 
 -11   2  20       10.60        7.08      7.10 o 
 -10   2  20      124.12      122.37     13.43 o 
  -9   2  20       30.63       26.17      7.36 o 
  -8   2  20      337.40      311.27     15.52 o 
  -7   2  20       47.74       48.25      8.01 o 
  -6   2  20      332.59      319.81     14.83 o 
  -5   2  20      245.61      261.45     18.69 o 
  -4   2  20       82.46       92.23     10.64 o 
  -3   2  20        1.34       -1.16      4.97 o 
  -2   2  20        0.48       -4.05      6.74 o 
  -1   2  20      251.03      250.54     14.99 o 
   0   2  20        8.82       12.15      6.34 o 
   1   2  20      318.53      329.19     14.45 o 
   2   2  20        4.01        1.75      5.43 o 
   3   2  20        0.00       -4.22      5.59 o 
   4   2  20      255.28      263.24     13.85 o 
   5   2  20      637.31      642.60     23.18 o 
   6   2  20       49.55       65.01     17.44 o 
   7   2  20        3.51       -2.91      9.07 o 
   8   2  20       21.14        7.72      9.32 o 
   9   2  20      405.53      416.17     25.11 o 
  10   2  20       12.12       18.71     10.68 o 
  11   2  20       28.32       27.44      9.02 o 
  12   2  20        2.16        2.10      8.29 o 
 -15   3  20       26.12       41.99     10.01 o 
 -14   3  20       55.74       70.82     10.92 o 
 -13   3  20        1.11       17.15      9.91 o 
 -12   3  20       90.70      108.33     12.55 o 
 -11   3  20      917.55      941.37     34.66 o 
 -10   3  20        2.27       -1.83      7.31 o 
  -9   3  20       57.45       45.83      9.18 o 
  -8   3  20      100.47      111.59     15.07 o 
  -7   3  20       48.86       35.96      7.60 o 
  -6   3  20        2.33        1.87      5.32 o 
  -5   3  20      487.04      515.87     15.03 o 
  -4   3  20      212.63      201.17     11.36 o 
  -3   3  20      539.65      538.10     18.43 o 
  -2   3  20       33.75       23.58     21.00 o 
  -1   3  20        9.87      -13.88      7.06 o 
   0   3  20       19.74       10.48      8.53 o 
   1   3  20       30.19       23.98     22.56 o 
   2   3  20      114.87       92.58     17.38 o 
   3   3  20        4.27       24.04     17.53 o 
   4   3  20       84.45       89.54     20.82 o 
   5   3  20       26.98       11.10     14.82 o 
   6   3  20       49.86       84.33     19.56 o 
   7   3  20      570.68      614.89     31.63 o 
   8   3  20       24.43       38.29     12.31 o 
   9   3  20       87.37       96.60     15.61 o 
  10   3  20       84.00      112.94     12.59 o 
  11   3  20       78.82      100.43     19.17 o 
 -14   4  20       12.66        9.97      8.82 o 
 -13   4  20        0.22       -1.63      7.96 o 
 -12   4  20      445.76      504.30     22.98 o 
 -11   4  20        0.53       -5.02      6.96 o 
 -10   4  20        5.78        1.09      9.27 o 
  -9   4  20      119.73      123.57     14.56 o 
  -8   4  20        2.34        1.20      5.13 o 
  -7   4  20      159.09      133.97     19.76 o 
  -6   4  20       90.26       81.55     16.59 o 
  -5   4  20        0.22       -0.88     10.80 o 
  -4   4  20      166.30      142.31     19.77 o 
  -3   4  20       93.11      117.38     18.18 o 
  -2   4  20        7.95       11.32     10.91 o 
  -1   4  20      111.24      119.58     18.83 o 
   0   4  20       13.93        1.50     11.40 o 
   1   4  20        0.13       -4.86     10.75 o 
   2   4  20        0.94        3.87     11.52 o 
   3   4  20       43.60       35.41      9.47 o 
   4   4  20        0.00       -4.75      9.03 o 
   5   4  20       64.02       65.07     20.66 o 
   6   4  20      392.75      420.18     40.57 o 
   7   4  20       15.73       13.97     11.68 o 
   8   4  20       20.80       31.76     12.79 o 
   9   4  20      115.18      119.59     13.91 o 
  10   4  20        1.77       -1.53      7.62 o 
 -12   5  20       11.71       11.43      6.83 o 
 -11   5  20       21.20       47.82     15.23 o 
 -10   5  20      292.16      293.24     28.04 o 
  -9   5  20      236.27      265.06     26.93 o 
  -8   5  20      110.94       50.25     15.11 o 
  -7   5  20       24.21        4.01     12.06 o 
  -6   5  20      132.92      154.00     21.17 o 
  -5   5  20      121.06      123.61     19.91 o 
  -4   5  20      201.84      216.57     24.16 o 
  -3   5  20      266.44      309.80     29.25 o 
  -2   5  20      264.03      294.76     28.18 o 
  -1   5  20       15.15       12.36     12.18 o 
   0   5  20      251.09      295.27     28.48 o 
   1   5  20        0.04        3.30     11.48 o 
   2   5  20       57.04       42.07     14.15 o 
   3   5  20      122.25       83.17     18.30 o 
   4   5  20        2.63        5.51     12.57 o 
   5   5  20       73.22       70.11     18.23 o 
   6   5  20       14.13       16.89     11.41 o 
   7   5  20       42.77       56.19     13.78 o 
   8   5  20      416.09      436.03     25.01 o 
 -10   6  20        3.65       15.43     12.55 o 
  -9   6  20      188.09      182.93     22.51 o 
  -8   6  20      373.74      394.14     30.27 o 
  -7   6  20       24.47       19.21     13.26 o 
  -6   6  20        0.25       -1.74     11.69 o 
  -5   6  20       57.70       67.73     16.54 o 
  -4   6  20      303.56      358.14     28.38 o 
  -3   6  20        2.23        8.18     12.45 o 
  -2   6  20        1.88       13.46     12.47 o 
  -1   6  20        5.94       -6.11     10.90 o 
   0   6  20      179.61      199.24     23.82 o 
   1   6  20      109.01      114.55     19.36 o 
   2   6  20        2.20       24.44     14.22 o 
   3   6  20      136.25      127.77     21.31 o 
   4   6  20       11.63      -12.66     11.76 o 
   5   6  20       17.74       -7.25     12.67 o 
  -5   7  20       31.25       36.02     10.50 o 
  -4   7  20        2.18       -8.73     10.92 o 
  -3   7  20       26.15        7.56     11.30 o 
  -2   7  20       13.64       16.74     12.41 o 
  -1   7  20      119.66      132.38     19.74 o 
   0   7  20       18.55       12.99     12.92 o 
   1   7  20       29.49       44.61     15.42 o 
 -16   1  21        0.91        9.50     12.50 o 
 -15   1  21       11.89       32.83     12.68 o 
 -14   1  21        4.56        1.31     10.21 o 
 -13   1  21       15.92       11.78     10.66 o 
 -12   1  21       70.04       52.99     20.31 o 
 -11   1  21       10.95        9.35     11.18 o 
 -10   1  21        3.51       13.63      9.29 o 
  -9   1  21       16.60        3.53      9.05 o 
  -8   1  21       52.47       58.00     11.19 o 
  -7   1  21        1.60       -6.76      8.22 o 
  -6   1  21      472.51      435.79     22.50 o 
  -5   1  21      172.13      155.87     18.90 o 
  -4   1  21      474.02      457.88     22.22 o 
  -3   1  21        0.38        7.23      7.41 o 
  -2   1  21        2.71        4.85      6.09 o 
  -1   1  21      177.71      195.11     28.84 o 
   0   1  21      409.71      404.91     19.60 o 
   1   1  21      860.92      895.62     29.78 o 
   2   1  21      252.41      282.43     17.25 o 
   3   1  21       47.30       27.20      8.73 o 
   4   1  21       21.87       28.35     16.86 o 
   5   1  21       10.60        9.53      7.36 o 
   6   1  21       89.36       85.61      9.18 o 
   7   1  21       37.91       37.92      6.72 o 
   8   1  21        2.04        5.95      5.55 o 
   9   1  21       89.31       82.77      9.19 o 
  10   1  21       40.22       45.85      8.28 o 
  11   1  21       12.17        4.41      5.65 o 
 -15   2  21      123.47      132.48     24.10 o 
 -14   2  21        2.33      -13.14      8.70 o 
 -13   2  21       55.67       66.95     12.08 o 
 -12   2  21       78.68       79.51     12.36 o 
 -11   2  21      154.77      167.36     13.01 o 
 -10   2  21        7.33        0.29      7.02 o 
  -9   2  21       11.02       -2.46      7.86 o 
  -8   2  21       55.10       58.25     10.65 o 
  -7   2  21       38.57       26.75      8.94 o 
  -6   2  21      117.96       89.32     11.46 o 
  -5   2  21      351.40      431.85     21.39 o 
  -4   2  21      310.26      336.38     18.72 o 
  -3   2  21       26.12       22.34      6.28 o 
  -2   2  21       46.58       42.80      8.76 o 
  -1   2  21       10.93       14.22      7.31 o 
   0   2  21       70.36       81.73      9.68 o 
   1   2  21      140.66      121.12      9.78 o 
   2   2  21       16.84       11.86      7.06 o 
   3   2  21      632.44      649.95     24.30 o 
   4   2  21      677.05      692.07     24.79 o 
   5   2  21        7.39        0.41      4.99 o 
   6   2  21       13.85       10.49     13.36 o 
   7   2  21      200.14      192.14     18.99 o 
   8   2  21      197.30      200.07     34.49 o 
   9   2  21       71.69       60.10     13.03 o 
  10   2  21        5.99       -4.97      9.57 o 
  11   2  21        2.82       13.39      8.82 o 
 -14   3  21       23.78       23.25      9.86 o 
 -13   3  21      728.90      840.02     77.24 o 
 -12   3  21      212.13      212.88     33.10 o 
 -11   3  21        9.22        5.39      8.43 o 
 -10   3  21       84.64       60.23     10.53 o 
  -9   3  21       31.21       38.90      9.05 o 
  -8   3  21      148.65      166.26     13.56 o 
  -7   3  21      259.66      257.18     15.65 o 
  -6   3  21        6.38        7.90      5.84 o 
  -5   3  21       14.29        3.89      5.35 o 
  -4   3  21      658.96      618.68     20.15 o 
  -3   3  21       45.00       47.49      7.85 o 
  -2   3  21        0.83        6.12     10.72 o 
  -1   3  21       59.45       77.24     18.91 o 
   0   3  21        4.28      -18.21     11.35 o 
   1   3  21      314.98      368.77     25.26 o 
   2   3  21      118.54       92.47     15.22 o 
   3   3  21      578.64      614.75     43.08 o 
   4   3  21        1.36        6.45     15.30 o 
   5   3  21        0.02      -17.68     13.62 o 
   6   3  21        0.23       -5.29     15.64 o 
   7   3  21       55.28       41.56     12.44 o 
   8   3  21       44.01       70.15     14.40 o 
   9   3  21      105.66      114.22     21.28 o 
  10   3  21       18.27       25.38      9.38 o 
 -13   4  21      117.66       89.45     16.42 o 
 -12   4  21      212.60      228.85     16.84 o 
 -11   4  21       16.33       15.65      9.52 o 
 -10   4  21       22.62       12.12      8.71 o 
  -9   4  21       20.44       12.63      9.15 o 
  -8   4  21       98.35       86.91      9.68 o 
  -7   4  21        1.24       -6.45     11.31 o 
  -6   4  21       22.46        7.23     11.65 o 
  -5   4  21       44.25       38.00     13.87 o 
  -4   4  21        0.17        6.85     12.12 o 
  -3   4  21      104.03       80.12     16.68 o 
  -2   4  21        4.09        4.74     11.43 o 
  -1   4  21        0.57       -1.72     11.58 o 
   0   4  21       82.80       82.46     17.61 o 
   2   4  21      140.28      170.19     22.69 o 
   3   4  21       58.42       74.65     23.66 o 
   4   4  21      160.44      192.74     30.09 o 
   5   4  21     1063.91     1049.71     60.77 o 
   6   4  21      277.36      361.59     38.48 o 
   7   4  21      122.95      142.96     19.06 o 
   8   4  21       14.41        9.93     12.03 o 
 -11   5  21      136.55      144.43     21.75 o 
 -10   5  21        9.62      -14.48     11.32 o 
  -9   5  21      113.42       83.97     18.11 o 
  -8   5  21       92.65       70.86     17.37 o 
  -7   5  21        0.03       -3.08     12.47 o 
  -6   5  21        1.93       13.90     12.99 o 
  -5   5  21      372.54      455.43     33.16 o 
  -4   5  21        0.77       10.10     13.20 o 
  -3   5  21       58.53       52.65     15.97 o 
  -2   5  21       11.45       48.92     15.67 o 
  -1   5  21      120.04      100.15     18.70 o 
   0   5  21        0.01       13.12     12.20 o 
   1   5  21       37.56       23.61     14.27 o 
   2   5  21       29.84        2.44     11.90 o 
   3   5  21      193.65      204.22     25.16 o 
   4   5  21      603.09      637.44     41.16 o 
   5   5  21       40.98       65.69     19.18 o 
   6   5  21      469.56      456.54     27.70 o 
   7   5  21      181.73      234.56     33.99 o 
  -8   6  21       10.82        2.84     12.47 o 
  -7   6  21        0.56        3.54     12.37 o 
  -6   6  21       82.93       54.99     16.06 o 
  -5   6  21       52.57       95.27     18.97 o 
  -4   6  21       28.04       34.38     14.67 o 
  -3   6  21       21.51        7.32     12.95 o 
  -2   6  21       80.42      105.45     18.83 o 
  -1   6  21        0.08        3.13     12.64 o 
   0   6  21       86.20       96.86     18.66 o 
   1   6  21       50.63       32.96     15.67 o 
   2   6  21       96.00       89.78     19.48 o 
   3   6  21        1.00       -7.83     12.22 o 
   4   6  21        0.00        6.68     14.71 o 
 -15   0  22       85.42      107.26     23.42 o 
 -14   0  22        2.81        2.16     15.49 o 
 -13   0  22      163.56      205.39     27.69 o 
 -12   0  22        0.36       14.01     13.83 o 
 -11   0  22        4.23       25.47     15.97 o 
 -10   0  22      100.26       81.20     18.53 o 
  -9   0  22       39.25       47.92     15.86 o 
  -8   0  22      373.04      386.04     31.65 o 
  -7   0  22       82.73      101.42     19.16 o 
  -6   0  22      276.78      289.79     28.20 o 
  -5   0  22       23.50       53.96     15.35 o 
  -4   0  22       57.53       92.01     17.43 o 
  -3   0  22        1.44       -4.57     10.50 o 
  -2   0  22      140.02      103.65     17.78 o 
  -1   0  22     1244.67     1277.06     43.27 o 
   0   0  22        8.30       -5.14     12.36 o 
   1   0  22     1205.35     1248.67     59.95 o 
   2   0  22        1.30      -15.49      9.16 o 
   3   0  22      120.79      113.18     17.10 o 
   4   0  22        9.96       -0.31      9.83 o 
   5   0  22      244.52      217.63     22.50 o 
   6   0  22      311.21      331.08     20.26 o 
   7   0  22       55.27       57.78     11.35 o 
   8   0  22       15.82       16.09     13.07 o 
   9   0  22      108.10      101.34     13.55 o 
  10   0  22      254.41      271.57     21.09 o 
 -15   1  22       45.98       57.95     14.24 o 
 -14   1  22       13.06       13.40     11.92 o 
 -13   1  22        0.16        0.88      9.55 o 
 -12   1  22        0.28       -9.89      9.30 o 
 -11   1  22      121.64      131.87     15.87 o 
 -10   1  22        0.16        5.92     11.91 o 
  -9   1  22       72.23       72.28     12.18 o 
  -8   1  22      166.22      216.05     17.82 o 
  -7   1  22        5.43        7.02     11.35 o 
  -6   1  22      101.69       95.78     12.76 o 
  -5   1  22       13.89       12.61     12.99 o 
  -4   1  22      189.74      164.16     14.76 o 
  -3   1  22      549.28      526.75     24.27 o 
  -2   1  22      220.39      221.34     13.25 o 
  -1   1  22       13.54       13.08      8.41 o 
   0   1  22      206.26      205.10     17.94 o 
   1   1  22      117.09      143.58     14.17 o 
   2   1  22     1007.72      941.46     34.15 o 
   3   1  22       39.09       32.44      8.94 o 
   4   1  22      150.74      171.86     14.19 o 
   5   1  22        4.14        2.60      7.40 o 
   6   1  22        1.86        1.12      6.28 o 
   7   1  22       50.35       38.43      7.90 o 
   8   1  22        4.92       12.65      6.91 o 
   9   1  22       82.03      104.05     12.86 o 
  10   1  22      126.13      125.06     13.33 o 
 -14   2  22       34.73       53.40     17.10 o 
 -13   2  22      178.54      191.14     24.35 o 
 -11   2  22        1.87        2.77      9.37 o 
 -10   2  22       13.19       14.57      9.05 o 
  -9   2  22      283.71      249.25     18.88 o 
  -8   2  22      290.06      321.05     19.90 o 
  -7   2  22        0.54        4.48      8.09 o 
  -6   2  22       10.55       10.89     16.79 o 
  -5   2  22      138.99      137.80     34.83 o 
  -4   2  22       79.16       66.24      8.09 o 
  -3   2  22        7.87        7.55      7.75 o 
  -2   2  22       23.78       29.54      8.32 o 
  -1   2  22      252.95      284.32     41.21 o 
   0   2  22      371.72      357.17     15.86 o 
   1   2  22       31.94       35.05     11.23 o 
   2   2  22      344.19      360.40     30.39 o 
   3   2  22        0.20       -1.21      5.80 o 
   4   2  22        2.43        3.00      5.39 o 
   5   2  22      354.55      331.64     33.27 o 
   6   2  22       25.66       10.89     15.56 o 
   7   2  22      113.66      110.86     15.83 o 
   8   2  22       52.44       36.37     11.93 o 
   9   2  22       92.91      137.84     17.22 o 
 -13   3  22       68.85       51.23     13.12 o 
 -12   3  22      210.98      233.30     17.74 o 
 -11   3  22      127.00      111.52     13.11 o 
 -10   3  22       19.44       26.73      8.97 o 
  -9   3  22       65.92       66.42     10.76 o 
  -8   3  22       38.59       22.84      8.15 o 
  -7   3  22        0.10        8.75      7.77 o 
  -6   3  22        3.99        6.23      5.06 o 
  -5   3  22      194.31      197.88     12.12 o 
  -4   3  22       63.74       68.45     16.11 o 
  -3   3  22        9.13        7.31      5.31 o 
  -2   3  22      168.64      176.60     25.57 o 
  -1   3  22      397.34      385.27     33.24 o 
   0   3  22      234.20      265.51     30.01 o 
   1   3  22       35.32       46.50     13.44 o 
   2   3  22       18.14       -0.56     11.46 o 
   3   3  22      405.53      481.83     38.56 o 
   4   3  22       24.73       16.43     18.19 o 
   5   3  22       15.24       20.25     16.52 o 
   6   3  22      333.63      418.64     39.39 o 
   7   3  22      180.22      194.70     33.30 o 
   8   3  22        0.19       -2.81     15.05 o 
 -12   4  22        0.39       -0.44      7.98 o 
 -11   4  22       10.89       16.69     11.35 o 
 -10   4  22       76.60       55.18     16.38 o 
  -9   4  22      260.24      288.06     34.56 o 
  -8   4  22      227.17      240.86     26.75 o 
  -7   4  22       49.96       29.87     14.26 o 
  -6   4  22       19.12        6.12     13.40 o 
  -5   4  22       26.81       45.50     15.72 o 
  -4   4  22      720.17      742.24     44.25 o 
  -3   4  22       75.65      123.22     20.17 o 
  -2   4  22      307.86      362.98     30.23 o 
  -1   4  22      102.13       88.29     18.66 o 
   0   4  22        0.34       20.52     13.59 o 
   3   4  22       36.70       -1.04     19.69 o 
   4   4  22      142.61      167.32     28.91 o 
   5   4  22        0.72       -8.30     16.60 o 
   6   4  22      179.94      181.89     21.16 o 
   7   4  22       24.99       -6.47     17.42 o 
 -10   5  22       65.18       68.53     17.20 o 
  -9   5  22       23.47       41.04     15.42 o 
  -8   5  22        0.68        0.00     12.49 o 
  -7   5  22       79.16      102.48     19.89 o 
  -6   5  22       81.38       83.16     18.54 o 
  -5   5  22        1.95       -6.76     11.77 o 
  -4   5  22      355.56      380.69     31.89 o 
  -3   5  22       76.07      100.88     19.40 o 
  -2   5  22        2.59       13.24     13.32 o 
  -1   5  22      514.67      543.61     37.53 o 
   0   5  22      300.59      269.87     28.97 o 
   1   5  22       10.23       23.14     14.48 o 
   2   5  22        5.82      -11.22     11.73 o 
   3   5  22       50.24       48.76     16.98 o 
   4   5  22       64.51       58.86     17.96 o 
   5   5  22      271.70      621.69     36.70 o 
  -6   6  22       84.29      106.95     20.01 o 
  -5   6  22        1.80      -12.01     12.30 o 
  -4   6  22       75.16       84.54     19.14 o 
  -3   6  22       45.37        4.99     14.17 o 
  -2   6  22       58.95      115.09     20.87 o 
  -1   6  22       10.23       12.71     14.67 o 
   0   6  22       35.03       49.03     16.01 o 
   1   6  22        5.13       -4.18     13.75 o 
 -14   1  23       23.63       25.57     12.69 o 
 -13   1  23      112.04      125.38     29.40 o 
 -12   1  23      187.00      264.03     26.14 o 
 -11   1  23       13.89       14.07     10.40 o 
 -10   1  23       54.55       34.87     11.22 o 
  -9   1  23       10.52       13.45      9.81 o 
  -8   1  23        0.02        3.02      9.31 o 
  -7   1  23       19.41       11.23      9.27 o 
  -6   1  23      190.45      176.14     16.17 o 
  -5   1  23      509.99      538.14     37.75 o 
  -4   1  23      125.22      108.19     12.77 o 
  -3   1  23       29.01       13.90      6.94 o 
  -2   1  23       64.28       61.79      8.70 o 
  -1   1  23       58.77       52.16      8.86 o 
   0   1  23        5.94        4.98      6.93 o 
   1   1  23      113.41      100.69     15.14 o 
   2   1  23       81.05       96.91     11.97 o 
   3   1  23       36.02       39.55     13.53 o 
   4   1  23        0.45        8.00      7.39 o 
   5   1  23       18.51       10.28      7.76 o 
   6   1  23        3.03        8.38      6.75 o 
   7   1  23       23.09       16.51      7.08 o 
   8   1  23        7.74        7.86      6.87 o 
   9   1  23      102.25      120.80     10.86 o 
 -13   2  23        4.33        1.14     13.62 o 
 -12   2  23      159.37      184.04     23.35 o 
 -11   2  23      112.32      123.53     15.24 o 
 -10   2  23        4.35        1.14      9.01 o 
  -9   2  23      152.62      188.84     28.94 o 
  -8   2  23        3.01        2.66      8.64 o 
  -7   2  23       31.60       42.61     11.91 o 
  -6   2  23        5.69        0.05      7.84 o 
  -5   2  23        1.45        1.85      7.69 o 
  -4   2  23      451.94      428.52     16.95 o 
  -3   2  23       31.24       36.58     10.45 o 
  -2   2  23       70.78       56.26      9.92 o 
  -1   2  23      174.46      194.19     17.50 o 
   0   2  23      371.68      381.44     16.88 o 
   1   2  23      210.40      263.88     34.39 o 
   2   2  23      135.27      152.09     11.94 o 
   3   2  23       32.33       20.08      7.05 o 
   4   2  23       87.89      129.05     23.14 o 
   5   2  23       39.66       36.79     16.70 o 
   6   2  23        1.43        5.68     14.60 o 
   7   2  23       96.40       99.75     15.72 o 
   8   2  23       86.60       85.45     15.26 o 
 -12   3  23       84.43       75.28     12.60 o 
 -11   3  23        0.86        2.15      8.70 o 
 -10   3  23        0.84       -9.34      7.63 o 
  -9   3  23       15.01       12.64      8.36 o 
  -8   3  23       48.74       27.16      8.64 o 
  -7   3  23       29.60       24.29      9.84 o 
  -6   3  23       42.51       34.19      6.53 o 
  -5   3  23        0.48       -4.40      6.86 o 
  -4   3  23      424.70      420.10     19.04 o 
  -3   3  23       36.88       13.26     16.72 o 
  -2   3  23       40.15       36.85     18.00 o 
  -1   3  23        1.62       -5.77     14.14 o 
   0   3  23      187.30      231.31     38.19 o 
   1   3  23      469.93      510.57     53.79 o 
   2   3  23       13.11       52.90     21.32 o 
   3   3  23      101.11      122.44     26.38 o 
   4   3  23       25.35       10.30     16.96 o 
   5   3  23        3.14        9.77     16.04 o 
   6   3  23       22.94       15.35     16.91 o 
   7   3  23      286.68      327.27     50.42 o 
 -11   4  23       11.28       15.36      7.79 o 
 -10   4  23      278.73      289.77     16.10 o 
  -9   4  23       89.81       98.68      7.00 o 
  -8   4  23      228.92      229.51     27.08 o 
  -7   4  23       10.23      -17.08     12.96 o 
  -6   4  23      194.99      225.77     26.78 o 
  -5   4  23       48.91       56.72     17.04 o 
  -4   4  23       15.46       18.59     14.26 o 
  -3   4  23      157.29      179.35     24.62 o 
  -2   4  23       32.75       37.31     16.03 o 
   3   4  23        4.14        3.75     20.17 o 
   4   4  23       92.85      155.37     29.05 o 
   5   4  23      118.02       83.37     23.94 o 
  -8   5  23        2.75        2.10     14.08 o 
  -7   5  23      110.15      131.94     21.80 o 
  -6   5  23      205.97      244.60     28.02 o 
  -5   5  23       89.30       66.81     18.53 o 
  -4   5  23        6.81       10.29     14.89 o 
  -3   5  23       43.12       26.72     15.62 o 
  -2   5  23        7.58       14.12     14.39 o 
  -1   5  23       23.25       29.73     16.34 o 
   0   5  23       92.68       61.48     17.99 o 
   1   5  23      368.97      437.46     35.76 o 
   2   5  23      155.48      201.99     26.80 o 
   3   5  23       83.80       99.12     21.64 o 
 -13   0  24      129.52      162.33     26.14 o 
 -12   0  24       85.38       92.88     21.03 o 
 -11   0  24       75.51      100.17     21.64 o 
 -10   0  24       86.13      131.88     22.50 o 
  -9   0  24       53.49       39.80     16.88 o 
  -8   0  24      203.47      177.45     24.71 o 
  -7   0  24      390.98      411.29     33.58 o 
  -6   0  24      554.56      560.30     38.58 o 
  -5   0  24        1.74       13.59     13.23 o 
  -4   0  24       38.59       21.86     13.06 o 
  -3   0  24       44.60       37.29     14.74 o 
  -2   0  24        0.01       -1.52      8.63 o 
  -1   0  24      437.89      463.29     23.23 o 
   0   0  24        1.17        0.75     12.43 o 
   1   0  24      860.34      845.55     46.30 o 
   2   0  24        0.06       -2.42     11.37 o 
   3   0  24        6.78       -8.14     10.75 o 
   4   0  24       11.14       38.59     13.90 o 
   5   0  24       30.75       27.27     13.06 o 
   6   0  24       36.70       24.22     14.72 o 
   7   0  24      148.43      109.22     14.39 o 
 -13   1  24     1022.70     1156.19     45.42 o 
 -12   1  24      592.04      686.22     56.56 o 
 -11   1  24        2.51       -1.79      9.69 o 
 -10   1  24       38.59       40.51     21.54 o 
  -9   1  24       47.88       42.89     11.92 o 
  -8   1  24        3.81       -1.31      9.15 o 
  -7   1  24       21.68        6.78      9.07 o 
  -6   1  24       28.14       22.56     16.41 o 
  -5   1  24       26.06       17.96      9.76 o 
  -4   1  24      149.08      135.63     14.18 o 
  -3   1  24       12.54       20.04      7.52 o 
  -2   1  24        0.99        9.10      9.98 o 
  -1   1  24       48.35       54.66      9.58 o 
   0   1  24       15.16       31.43      8.62 o 
   1   1  24      177.33      175.56     15.82 o 
   2   1  24       61.49       91.50     12.01 o 
   3   1  24       34.99       28.66      9.10 o 
   4   1  24       12.92       13.06      8.05 o 
   5   1  24       22.13       24.46      8.80 o 
   6   1  24        7.64       -0.53      6.94 o 
   7   1  24       49.99       41.21      8.38 o 
 -12   2  24       50.35       48.10     15.83 o 
 -11   2  24       38.32       48.08     12.10 o 
 -10   2  24      110.89      112.95     15.13 o 
  -9   2  24       44.72       39.31     17.25 o 
  -8   2  24        0.06        7.18      9.18 o 
  -7   2  24      309.46      334.26     29.31 o 
  -6   2  24        1.54       -3.78      7.99 o 
  -5   2  24       57.57       57.59      8.54 o 
  -4   2  24       59.05       59.04     11.01 o 
  -3   2  24        0.28       -1.42      9.63 o 
  -2   2  24      261.67      284.84     19.98 o 
  -1   2  24      316.90      327.33     30.25 o 
   0   2  24       46.10       42.80      8.20 o 
   1   2  24        6.97        6.36      8.37 o 
   2   2  24       29.57        9.15      7.69 o 
   3   2  24        9.87        3.74     16.27 o 
   4   2  24       21.22       32.10     17.01 o 
   5   2  24       16.81       25.43     16.53 o 
   6   2  24      190.85      169.96     31.06 o 
   7   2  24      222.62      231.88     27.29 o 
 -11   3  24      131.24      112.04     17.34 o 
 -10   3  24       24.62       20.66     11.49 o 
  -9   3  24       99.36      100.20     15.14 o 
  -8   3  24      194.27      230.53     19.85 o 
  -7   3  24      100.06       94.47      9.75 o 
  -6   3  24        6.86        4.10      8.91 o 
  -5   3  24      431.57      482.00     21.20 o 
  -4   3  24       88.86       85.34     12.56 o 
  -3   3  24       10.67       38.96     17.92 o 
  -2   3  24       36.93       48.85     18.86 o 
  -1   3  24       79.78       66.59     20.13 o 
   0   3  24       23.26       11.96     25.73 o 
   1   3  24      518.09      565.60     30.45 o 
   2   3  24      234.88      256.89     34.35 o 
   3   3  24       61.10       83.55     23.03 o 
   4   3  24       48.89       26.47     18.35 o 
   5   3  24       18.68       29.89     18.91 o 
  -9   4  24        9.03        3.84     14.04 o 
  -8   4  24       13.27       -0.48     14.27 o 
  -7   4  24      306.61      307.39     31.63 o 
  -6   4  24       21.62       21.30     15.09 o 
  -5   4  24      668.49      768.09     47.21 o 
  -4   4  24        0.01       -6.51     14.98 o 
  -3   4  24      241.65      392.78     30.18 o 
   3   4  24       72.72      105.36     28.59 o 
  -5   5  24       40.48       22.17     16.86 o 
  -4   5  24      407.64      401.97     34.94 o 
  -3   5  24        2.52        2.02     14.12 o 
  -2   5  24        0.01      -17.89     13.16 o 
  -1   5  24       54.52       57.47     18.51 o 
 -11   1  25       26.83       14.74     11.19 o 
 -10   1  25        3.72       -6.76     10.01 o 
  -9   1  25        0.00        9.86     10.17 o 
  -8   1  25        8.18       12.16     10.63 o 
  -7   1  25       32.63       16.72     10.21 o 
  -6   1  25      157.18      175.72     16.79 o 
  -5   1  25       98.35       84.39     12.65 o 
  -4   1  25       47.44       35.94      8.55 o 
  -3   1  25       45.82       76.87      9.77 o 
  -2   1  25        6.55        7.00      7.58 o 
  -1   1  25        8.48        5.31      8.59 o 
   0   1  25      180.91      171.89     16.05 o 
   1   1  25        9.48        0.29      8.37 o 
   2   1  25       10.21       -0.68      8.21 o 
   3   1  25       38.38       33.67      9.71 o 
   4   1  25        0.63        0.47      7.88 o 
   5   1  25        6.31        2.19      8.23 o 
   6   1  25      260.83      239.39     14.47 o 
 -10   2  25        4.04       -8.03     11.47 o 
  -9   2  25        2.29        3.18     10.66 o 
  -8   2  25       23.72       26.52     22.05 o 
  -7   2  25        6.76       17.34     17.82 o 
  -6   2  25        9.40       18.33     17.83 o 
  -5   2  25        6.63       14.87      7.12 o 
  -4   2  25        1.05        3.98      8.88 o 
  -3   2  25        0.81       11.64     11.28 o 
  -2   2  25       54.10       66.93     16.22 o 
  -1   2  25       27.22       26.96      9.12 o 
   0   2  25      138.91      125.94     10.89 o 
   1   2  25      225.88      213.39     14.27 o 
   2   2  25       36.23       28.78     14.39 o 
   3   2  25       13.92        8.31     16.61 o 
   4   2  25        1.71        1.31     15.64 o 
   5   2  25        7.23       -0.19     15.71 o 
  -9   3  25       67.50       64.16     13.23 o 
  -8   3  25        0.25        3.60      9.44 o 
  -7   3  25      131.21      151.66     16.53 o 
  -6   3  25      142.37      191.58     16.76 o 
  -5   3  25        1.69        2.91      6.95 o 
  -4   3  25      390.92      453.64     43.18 o 
  -3   3  25       38.30       -0.51     17.81 o 
  -2   3  25      281.63      288.52     33.46 o 
  -1   3  25      240.25      320.89     39.84 o 
   0   3  25       32.03       20.68     14.12 o 
   1   3  25       10.10       34.76     22.31 o 
   2   3  25      226.26      259.96     35.56 o 
   3   3  25       19.53      -17.01     18.68 o 
  -6   4  25        5.11        1.52     14.92 o 
 -10   0  26        0.87       -3.21     15.76 o 
  -9   0  26      239.61      232.17     29.44 o 
  -8   0  26       49.95       55.47     18.35 o 
  -7   0  26      123.72      190.47     25.70 o 
  -6   0  26      236.42      292.19     30.01 o 
  -5   0  26        2.43        1.79     13.04 o 
  -4   0  26      287.07      273.82     28.17 o 
  -3   0  26      239.00      319.04     21.60 o 
  -2   0  26       86.59       86.91     13.05 o 
  -1   0  26       10.10       10.26     14.34 o 
   0   0  26       31.53       23.69     13.93 o 
   1   0  26       74.30      117.20     19.43 o 
   2   0  26        4.38       13.32     12.98 o 
   3   0  26        1.27       -5.29     12.02 o 
   4   0  26       21.52        2.96     12.59 o 
  -9   1  26       10.48       18.86     11.18 o 
  -8   1  26       31.05       33.69     11.53 o 
  -7   1  26        0.19       -9.32     11.68 o 
  -6   1  26       25.04       11.42      9.76 o 
  -5   1  26       46.56       73.16     12.71 o 
  -4   1  26        7.92        9.58      7.85 o 
  -3   1  26      139.59      190.02     17.10 o 
  -2   1  26      117.59      131.61     12.41 o 
  -1   1  26       12.76       -9.10      7.72 o 
   0   1  26       37.71       37.40     10.63 o 
   1   1  26      152.74      140.93     14.44 o 
   2   1  26       80.76       82.60     12.01 o 
   3   1  26       43.12       56.50     12.15 o 
  -8   2  26      171.51      181.62     16.91 o 
  -7   2  26        7.24        8.00      9.56 o 
  -6   2  26       42.48       41.27      8.62 o 
  -5   2  26        0.87        9.58      9.62 o 
  -4   2  26      108.14      115.00     13.40 o 
  -3   2  26       64.26       59.91     11.13 o 
  -2   2  26       86.89       93.46     10.57 o 
  -1   2  26       66.45       53.50     15.58 o 
   0   2  26      103.23       85.42     12.35 o 
   1   2  26      163.61      148.35     23.32 o 
   2   2  26       49.78       34.22     19.51 o 
  -6   3  26       90.98      121.59     11.65 o 
  -5   3  26      265.63      355.86     40.26 o 
  -4   3  26      687.76      778.03     52.45 o 
  -3   3  26      164.14      198.21     29.91 o 
  -2   3  26        0.16      -14.51     17.72 o 
  -1   3  26        6.75       24.30     14.69 o 
   0   3  26      154.64      174.52     29.30 o 
  -6   1  27      230.38      243.01     19.76 o 
  -5   1  27       11.09       19.06      8.57 o 
  -4   1  27       17.78       24.95      8.42 o 
  -3   1  27       68.71       69.15     12.44 o 
  -2   1  27       36.61       32.35      9.54 o 
  -1   1  27        1.33       -1.40     20.01 o 
   0   1  27       97.73       94.74     19.95 o 
  -4   2  27        0.51       -3.32      9.09 o 
  -3   2  27      115.04      151.21     26.53 o 
  -2   2  27       53.07       57.03      9.45 o 
                                                 
